# Supplementary material for: Isotopically non-stationary metabolic flux analysis of heterotrophic Arabidopsis thaliana cell cultures
Source: Front Plant Sci. 2023 Jan 9;13:1049559. doi: 10.3389/fpls.2022.1049559 (PMC9868915; doi:10.3389/fpls.2022.1049559)
Supplement: Supplementary file 2 [file Table_1.xlsx]

## Sheet: Model
Type	Free parameter		ID	Equation	Control							Menadione
							Parameter continuation (95% CI)		Monte Carlo (95% CI)					Parameter continuation (95% CI)		Monte Carlo (95% CI)
		Row			Value	SE	LB	UB	LB	UB		Value	SE	LB	UB	LB	UB
Net flux	FALSE	1	upt	GLC.int (abcdef) -> G6P.c (abcdef)	1	0	1	1	1	1		1	0	1	1	1	1
Net flux	FALSE	2	chex1 net	G6P.c (abcdef) <-> F6P.c (abcdef)	0.599226	0.00507134	0.599203	0.59931	0.554986	0.646282		0.587099	0.034168	0.483647	0.711533	0.532871	0.654225
Exch flux	TRUE	3	chex1 exch	G6P.c (abcdef) <-> F6P.c (abcdef)	14.6679	0.00859008			5.11879	1880.58		23.596	28.5479			7.49795	9620.98
Net flux	FALSE	4	chex2-1 net	F6P.c (abcdef) <-> FBP.c (abcdef)	0.540158	0.00521313	0.515918	0.54023	0.485774	0.6059		0.528705	0.0409231	0.393632	0.687099	0.459672	0.608264
Exch flux	TRUE	5	chex2-1 exch	F6P.c (abcdef) <-> FBP.c (abcdef)	5601.47	0.00904167			5575.23	5629.05		3223.35	136.92			2407.89	3591.92
Net flux	TRUE	6	chex2 net	FBP.c (abcdef) <-> TP.c (cba) + TP.c (def)	0.540158	0.00521313	0.487715	0.613189	0.485774	0.6059		0.528705	0.0409231	0.452533	0.606037	0.459672	0.608264
Exch flux	TRUE	7	chex2 exch	FBP.c (abcdef) <-> TP.c (cba) + TP.c (def)	0.156203	0.00406278	0.130868	0.391107	0.130055	0.177967		0.252557	0.0155157			0.220038	0.282197
Net flux	FALSE	8	chex3-1 net	TP.c (abc) <-> 3PG.c (abc)	1.31503	0.00936915	1.309	1.31507	1.21042	1.53978		1.41653	0.158073	1.04605	1.74724	1.26704	1.55929
Exch flux	TRUE	9	chex3-1 exch	TP.c (abc) <-> 3PG.c (abc)	1e+07	0.0120351	0	Inf	1e+07	1e+07		675.248	84.7312			1e-07	1856.08
Net flux	FALSE	10	chex3-2 net	3PG.c (abc) <-> PEP.c (abc)	1.31503	0.00936915	1.309	1.31507	1.21042	1.53978		1.41653	0.158073	1.04605	1.74724	1.26704	1.55929
Exch flux	TRUE	11	chex3-2 exch	3PG.c (abc) <-> PEP.c (abc)	5.29603e-07	0.00834126			1e-07	903.93		5.24222e-05	136.634			1e-07	2955.36
Net flux	TRUE	12	chex3	PEP.c (abc) -> PYR.c (abc)	0.476597	0.00714914	0.419981	0.66958	0.380127	0.63311		0.173188	0.215446	0.0842557	0.382376	0.0900985	0.342223
Net flux	FALSE	13	phex1 net	G6P.p (abcdef) <-> F6P.p (abcdef)	0.237198	0.00494948	0.228696	0.237395	0.198897	0.278948		0.245677	0.0360724	0.143097	0.344805	0.182334	0.291222
Exch flux	TRUE	14	phex1 exch	G6P.p (abcdef) <-> F6P.p (abcdef)	0.532223	0.00752818	0.472428	0.599679	0.47489	0.60028		0.508681	0.0481066			0.423453	0.60558
Net flux	FALSE	15	phex2-1	F6P.p (abcdef) -> FBP.p (abcdef)	0.232772	0.00455591	0.229052	0.23424	0.196488	0.274292		0.243322	0.0279248	0.144291	0.34298	0.184292	0.29131
Net flux	FALSE	16	phex2 net	FBP.p (abcdef) <-> TP.p (cba) + TP.p (def)	0.232772	0.00455591	0.229052	0.23424	0.196488	0.274292		0.243322	0.0279248	0.144291	0.34298	0.184292	0.29131
Exch flux	TRUE	17	phex2 exch	FBP.p (abcdef) <-> TP.p (cba) + TP.p (def)	0.0662894	0.00641287	0.0418554	0.0938363	0.0434993	0.0921632		0.118577	0.0233332			0.0767143	0.159523
Net flux	TRUE	18	phex3-1 net	TP.p (abc) <-> 3PG.p (abc)	0.22156	0.00679348	0.020867	0.259174	0.0672601	0.248667		0.11923	0.145737	0.0292234	0.193057	0.0393898	0.181027
Exch flux	TRUE	19	phex3-1 exch	TP.p (abc) <-> 3PG.p (abc)	1e-07	0.00456831	0	276516	1e-07	0.127448		47.8353	167.833			23.0305	87.0987
Net flux	FALSE	20	phex3-2 net	3PG.p (abc) <-> PEP.p (abc)	0.145078	0.00643582	0.131149	0.14509	0.0200362	0.175864		0.0431742	0.0443262	0.0199236	0.208263	0.0296957	0.105759
Exch flux	TRUE	21	phex3-2 exch	3PG.p (abc) <-> PEP.p (abc)	0.049464	0.0104764	0	Inf	0.0190098	0.181647		0.000168214	0.631279			1e-07	0.794198
Net flux	TRUE	22	phex3	PEP.p (abc) -> PYR.p (abc)	0.121103	0.0063925	0	0.156984	1e-07	0.151243		0.0199039	0.0442375	0.0060543	0.0900153	0.00779708	0.0818513
Net flux	FALSE	23	cppp1	G6P.c (abcdef) -> 6PG.c (abcdef) + NADPH	1e-07	0.000339332	-3.19744e-14	3.78107e-07	8.15778e-08	0.000101415		0.000489123	0.00425934	0	0.00293742	1e-07	0.0101602
Net flux	TRUE	24	cppp1-1	6PG.c (abcdef) -> Ru5P.c (bcdef) + CO2 (a) + NADPH	1e-07	0.000339332	0	0.000233473	8.15779e-08	0.000101415		0.000489123	0.00425934	0	0.00289316	1e-07	0.0101602
Net flux	FALSE	25	pppp1	G6P.p (abcdef) -> 6PG.p (abcdef) + NADPH	0.00427498	0.00163268			0.00180596	0.0215592		0.00653752	0.0383906	0.00444219	0.0376525	0.00423891	0.0428785
Net flux	TRUE	26	pppp-1	6PG.p (abcdef) -> Ru5P.p (bcdef) + CO2 (a) + NADPH	0.00427498	0.00163268	0.00177224	0.0285562	0.00180596	0.0215592		0.00653752	0.0383906	0.00446658	0.0375675	0.00423891	0.0428785
Net flux	FALSE	27	R20 net	Ru5P.p (abcde) <-> X5P.p (abcde)	-0.00442656	0.00143217			-0.00725397	0.00756662		-0.00284468	0.0258983	-0.00602346	0.0431066	-0.00489707	0.0210461
Exch flux	TRUE	28	R20 exch	Ru5P.p (abcde) <-> X5P.p (abcde)	0.00575294	0.00716927	0	0.154614	1e-07	0.118898		5.19199e-05	0.0460258			1e-07	0.0624795
Net flux	FALSE	29	R21 net	Ru5P.p (abcde) <-> R5P.p (abcde)	0.00870153	0.00144104	0.00868218	0.00888482	0.00574446	0.0144821		0.00938219	0.0127071	0.00285172	0.0334149	0.00658529	0.0222664
Exch flux	TRUE	30	R21 exch	Ru5P.p (abcde) <-> R5P.p (abcde)	5447.98	0.0117637			5444.72	5456.01		3734.46	178.749			3713.42	3755.36
Net flux	FALSE	31	pppp2a net	R5P.p (abcde) + TKC2.p (fg) <-> S7P.p (fgabcde)	0.00378064	0.000785501			0.00221241	0.00969457		0.00463979	0.012619	0.00203097	0.0271177	0.00328248	0.0177775
Exch flux	TRUE	32	pppp2a exch	R5P.p (abcde) + TKC2.p (fg) <-> S7P.p (fgabcde)	0.000141462	0.0002553	0	0.00190213	1e-07	0.000948212		0.000169816	0.00069355			1e-07	0.00226677
Net flux	FALSE	33	pppp2b net	E4P.p (abcd) + TKC2.p (ef) <-> F6P.p (efabcd)	-0.0082071	0.00132513	-0.00821218	NaN	-0.011024	-0.0019205		-0.00699534	0.0126603	-0.0107945	0.0154656	-0.00909199	0.00654723
Exch flux	TRUE	34	pppp2b exch	E4P.p (abcd) + TKC2.p (ef) <-> F6P.p (efabcd)	0.990764	0.00845277	0.85062	1.15985	0.848014	1.14347		0.878647	0.121975			0.700577	1.06478
Net flux	FALSE	35	R24 net	X5P.p (abcde) <-> TP.p (cde) + TKC2.p (ab)	-0.00442646	0.00146916			-0.00725387	0.00756672		-0.00235555	0.0252199	-0.00454945	0.0426739	-0.00393407	0.0245787
Exch flux	TRUE	36	R24 exch	X5P.p (abcde) <-> TP.p (cde) + TKC2.p (ab)	0.0286529	0.00843199			9.99999e-08	0.806206		0.0449858	0.445406			9.99999e-08	10.9472
Net flux	FALSE	37	pppp3a net	S7P.p (abcdefg) <-> E4P.p (defg) + TAC3.p (abc)	0.00378064	0.000785501			0.00221241	0.00969457		0.00463979	0.012619	0.00203097	0.0271177	0.00328248	0.0177775
Exch flux	TRUE	38	pppp3a exch	S7P.p (abcdefg) <-> E4P.p (defg) + TAC3.p (abc)	0.00572324	0.001221	0.00317347	0.0188502	0.00329559	0.0148435		0.00441791	0.012055			0.00304612	0.0173293
Net flux	FALSE	39	pppp3b net	TP.p (abc) + TAC3.p (def) <-> F6P.p (defabc)	0.00378064	0.000785501			0.00221241	0.00969457		0.00463979	0.012619	0.00203097	0.0271177	0.00328248	0.0177775
Exch flux	TRUE	40	pppp3b exch	TP.p (abc) + TAC3.p (def) <-> F6P.p (defabc)	1.08075	0.00851199	0.890619	1.37385	0.871104	1.34703		0.702086	0.116346			0.529395	0.902629
Net flux	FALSE	41	cmex	PYR.c (abc) -> PYR.m (abc)	0.373163	0.00628894	0.372388	0.37318	0.25687	0.427723		6.61493e-05	0.180895	0	0.478054	1e-07	0.19082
Net flux	FALSE	42	cpex	PYR.c (abc) -> PYR.p (abc)	1.00005e-07	0.00976023	0	0.0941477	1e-07	0.143104		0.0701448	0.177817	0	0.15713	1e-07	0.109082
Net flux	TRUE	43	gpt net	G6P.c (abcdef) <-> G6P.p (abcdef)	0.30281	0.00662784	0.258862	0.347441	0.258542	0.345862		0.315273	0.0342955	0.263261	0.377992	0.249605	0.367486
Exch flux	TRUE	44	gpt exch	G6P.c (abcdef) <-> G6P.p (abcdef)	1.18131	0.00692558	1.05405	1.37145	1.04228	1.34523		1.17375	0.107834			0.981313	1.4136
Net flux	TRUE	45	tpt net	TP.c (abc) <-> TP.p (abc)	-0.238723	0.00871978	-0.481675	-0.162449	-0.427883	-0.168621		-0.363176	0.156851	-0.528454	-0.224081	-0.481942	-0.225842
Exch flux	TRUE	46	tpt exch	TP.c (abc) <-> TP.p (abc)	5632.26	0.00743706	4.19157	403912	5062.5	6214.86		5613.51	147.2			3809.78	20685.7
Net flux	TRUE	47	tca1	PYR.m (abc) -> CO2 (a) + AcCoA (bc)	0.997737	0.00484924	0.868867	1.16094	0.862024	1.13053		1.0081	0.162267	0.862341	1.16467	0.834735	1.13024
Net flux	TRUE	48	tca2	AcCoA (ab) + MAL (cdef) -> CIT (fedbac)	0.971508	0.00381615	0.854187	1.15664	0.857875	1.11079		0.982002	0.152402	0.843564	1.17167	0.842106	1.14401
Net flux	FALSE	49	R33 net	CIT (abcdef) <-> ICIT (abcdef)	0.942528	0.00373345	0.921268	0.964482	0.82881	1.08274		0.952983	0.15242	0.685224	1.28951	0.811574	1.11536
Exch flux	TRUE	50	R33 exch	CIT (abcdef) <-> ICIT (abcdef)	9736.51	0.00951715	0	Inf	9731.63	9740.91		5388.79	180.614			5327.81	5445.33
Net flux	TRUE	51	tca3	ICIT (abcdef) -> CO2 (f) + 2-OG (abcde) + NADPH	0.942528	0.00373345	0.819993	1.12853	0.82881	1.08274		0.952983	0.15242	0.812591	1.1428	0.811574	1.11536
Net flux	TRUE	52	tca4	2OG (abcde) -> CO2 (a) + SUCCCoA (bcde)	0.810565	0.00403488	0.692629	0.995852	0.695386	0.953341		0.820886	0.152491	0.681852	0.975292	0.679808	0.981655
Net flux	FALSE	53	R36 net	SUCCCoA (abcd) <-> SUCC (abcd)	0.810565	0.00403488	0.808906	0.810605	0.695386	0.953341		0.820886	0.152491	0.549894	1.16842	0.679808	0.981655
Exch flux	TRUE	54	R36 exch	SUCCCoA (abcd) <-> SUCC (abcd)	5.65487	0.0124208	0	Inf	2.84453	11.8737		8.20665	201.849			3.73155	9.42345
Net flux	FALSE	55	tca5 net	SUCC (abcd) <-> FUM (abcd)	0.800802	0.00546445	0.8002	0.800886	0.68375	0.940652		0.810798	0.152633	0.538661	1.14761	0.669849	0.976335
Exch flux	TRUE	56	tca5 exch	SUCC (abcd) <-> FUM (abcd)	2.50126	0.0101257	1.19084	6.23784	1.43404	5.60985		0.777309	0.621204			1e-07	3.54839
Net flux	TRUE	57	tca6a-1 net	FUM (abcd) <-> MAL (abcd)	0.8039	0.00546074	0.685132	0.991921	0.687484	0.943981		0.813831	0.152621	0.66725	1.00173	0.671983	0.979973
Exch flux	TRUE	58	tca6a-1 exch	FUM (abcd) <-> MAL (abcd)	6.54816	0.00665643	3.26754	33.9483	3.76397	15.6775		1436.36	27.0698			13.6996	10439.8
Net flux	TRUE	59	ana1 net	PEP.c (abc) + CO2 (d) <-> MAL (abcd)	0.838432	0.00775424	0.763865	1.00528	0.768892	1.02566		1.24334	0.337591	0.994519	1.42216	1.00078	1.40078
Exch flux	TRUE	60	ana1 exch	PEP.c (abc) + CO2 (d) <-> MAL (abcd)	1e-07	0.00539589	0	0.00325676	1e-07	0.0284021		5.23458e-05	0.0152633			1e-07	0.0358445
Net flux	TRUE	61	ana2	MAL (abcd) -> PYR.m (abc) + CO2 (d)	0.624575	0.00556905	0.542908	0.734505	0.541102	0.768911		1.00803	0.172452	0.676374	1.16467	0.741182	1.11599
Net flux	TRUE	62	ana3	MAL (abcd) -> PYR.p (abc) + CO2 (d) + NADPH	5.03673e-07	0.00679356	0	0.0375781	1e-07	0.0757401		0.0196586	0.168794	0.00488588	0.0775615	0.00709077	0.0735128
Net flux	TRUE	63	pdhp	PYR.p (abc) -> CO2 (a) + AcCoA.p (bc)	0.0903817	0.00655266	0.0540548	0.124804	0.0577671	0.123718		0.0793212	0.018004	0.0404133	0.113893	0.0458188	0.117274
Net flux	FALSE	64	throx net	THR (abcd) <-> GLY (ab) + AcCoA (cd)	-0.0262295	0.00511686	-0.0262614	-0.0252221	-0.0302633	0.104562		-0.0260985	0.277188	-0.0346252	0.149325	-0.0300063	0.128425
Exch flux	TRUE	65	throx exch	THR (abcd) <-> GLY (ab) + AcCoA (cd)	2953.87	0.0089508	0	Inf	2950.76	2958.42		8.51097	199.64			0.000501407	1095.93
Net flux	TRUE	66	gly net	SER (abc) <-> GLY (ab) + CX (c)	0.0261589	0.00281604	-0.0526372	0.0297009	-0.0412255	0.0297031		0.0260379	0.138598	-0.0539493	0.0298468	-0.0508215	0.0291059
Exch flux	TRUE	67	gly exch	SER (abc) <-> GLY (ab) + CX (c)	1150.6	0.00290063	0	Inf	878.923	1446.18		5207.15	164.571			3858.16	6105.76
Net flux	TRUE	68	gly1 net	GLY (ab) <-> CO2 (a) + CX (b)	-0.0221457	0.00276757	-0.0250968	0.0572386	-0.0250571	0.0427578		-0.0220435	0.1386	-0.0249988	0.0580543	-0.0247069	0.0549091
Exch flux	TRUE	69	gly1 exch	GLY (ab) <-> CO2 (a) + CX (b)	9172.38	0.00602937	0	2.00332e+06	8576.63	9518.28		1587.34	156.469			52.8776	6293.16
Net flux	FALSE	70	fas1	AcCoA.p (ab) -> AcCoA.eff (ab)	0.084268	0.00668776			0.0520081	0.117853		0.0733091	0.0179766	0.00465891	0.145161	0.0399382	0.109984
Net flux	FALSE	71	fas2	TP.c (abc) -> G3P (abc)	0.00400916	0.000998918	0.00377058	0.00551547	0.00203573	0.00591341		0.00405336	0.000999999	0.000248473	0.00778221	0.00203495	0.00598512
Net flux	TRUE	72	adh	PYR.c (abc) -> CO2 (a) + EtOH (bc)	0.00512914	0.00193039	0.00120844	0.00913479	0.00147263	0.00899639		0.0050054	0.00199996	0.00108112	0.00892017	0.00104498	0.00898968
Net flux	FALSE	73	ahdeff	EtOH (ab) -> EtOH.eff (ab)	0.00512914	0.00193039	0.00490465	0.00515223	0.00147263	0.00899639		0.0050054	0.00199996	0	0.0124814	0.00104498	0.00898968
Net flux	TRUE	74	chex4 net	G6P.c (abcdef) <-> G1P.c (abcdef)	0.0979642	0.00387774	0.0631032	0.123785	0.0681568	0.12524		0.0971388	0.0157749	0.064419	0.128392	0.0670507	0.129929
Exch flux	TRUE	75	chex4 exch	G6P.c (abcdef) <-> G1P.c (abcdef)	3.91442	0.00637488	2.64912	10.0379	2.15349	8.3987		1.60912	2.28707			0.443178	4.55376
Net flux	FALSE	76	chex5 net	G1P.c (abcdef) <-> UDPG (abcdef)	0.0979642	0.00387774	NaN	0.0979677	0.0681568	0.12524		0.0971388	0.0157749	0.0351507	0.156342	0.0670507	0.129929
Exch flux	TRUE	77	chex5 exch	G1P.c (abcdef) <-> UDPG (abcdef)	5.56652e-07	0.00871133	0	0.130304	1e-07	0.472118		9.07603e-05	1.39422			1e-07	1.98161
Net flux	FALSE	78	chex6	F6P.c (abcdef) + UDPG (ghijkl) -> S6P (abcdefghijkl)	0.0590682	0.00371111	0.0590262	0.061178	0.0302585	0.0854369		0.058394	0.0154588	1.42109e-14	0.114722	0.0280452	0.0897473
Net flux	FALSE	79	gsuc	S6P (abcdefghijkl) -> GSUC (abcdef) + FSUC (ghijkl)	0.0590682	0.00371111	0.0590262	0.061178	0.0302585	0.0854369		0.058394	0.0154588	-3.55271e-15	0.114722	0.0280452	0.0897473
Net flux	FALSE	80	fsuceff	FSUC (abcdef) -> F6P.eff (abcdef)	0.0590682	0.00371111	0.0590262	0.061178	0.0302585	0.0854369		0.058394	0.0154588	1.06581e-14	0.114722	0.0280452	0.0897473
Net flux	FALSE	81	gsuceff	GSUC (abcdef) -> G6P.eff (abcdef)	0.0590682	0.00371111	0.0590262	0.061178	0.0302585	0.0854369		0.058394	0.0154588	0	0.114722	0.0280452	0.0897473
Net flux	FALSE	82	phex4 net	G6P.p (abcdef) <-> G1P.p (abcdef)	0.0613363	0.00632639	0.051078	0.0614009	0.0324335	0.0885689		0.0630586	0.0149713	0.00464125	0.120698	0.0332556	0.091804
Exch flux	TRUE	83	phex4 exch	G6P.p (abcdef) <-> G1P.p (abcdef)	0.327519	0.00694159	0.308418	0.353824	0.304229	0.351247		0.316343	0.0125861			0.286682	0.441949
Net flux	FALSE	84	phex5 net	G1P.p (abcdef) <-> ADPG (abcdef)	0.0613363	0.00632639	0.051078	0.0614009	0.0324335	0.0885689		0.0630586	0.0149713	0.00464125	0.120698	0.0332556	0.091804
Exch flux	TRUE	85	phex5 exch	G1P.p (abcdef) <-> ADPG (abcdef)	2359.29	0.0136115			2359.27	2359.32		2365.34	200.539			1.16984	4790.67
Net flux	FALSE	86	stsp	ADPG (abcdef) -> STA (abcdef)	0.0613363	0.00632639	0.051078	0.0614009	0.0324335	0.0885689		0.0630586	0.0149713	0.00464125	0.120698	0.0332556	0.091804
Net flux	FALSE	87	sta	STA (abcdef) -> STA.eff (abcdef)	0.0613363	0.00632639	0.051078	0.0614009	0.0324335	0.0885689		0.0630586	0.0149713	0.00464125	0.120698	0.0332556	0.091804
Net flux	FALSE	88	wall	UDPG (abcdef) -> WALL (abcdef)	0.0308805	0.00293123	0.0292974	0.0360964	0.0253581	0.0369896		0.0307683	0.00299983	0.019496	0.0425716	0.0251641	0.0370066
Net flux	FALSE	89	pentan	UDPG (abcdef) -> PENTAN (abcde) + CO2 (f)	0.00801547	0.000995578	0.00799028	0.00863243	0.00618533	0.0099035		0.00797649	0.000999996	0.00421842	0.0117571	0.00594732	0.00980603
Net flux	FALSE	90	pentaneff	PENTAN (abcde) -> PENTAN.eff (abcde)	0.00801547	0.000995578	0.00799028	0.00863243	0.00618533	0.0099035		0.00797649	0.000999996	0.00421842	0.0117571	0.00594732	0.00980603
Net flux	FALSE	91	citout	CIT (abcdef) -> CIT.eff	0.0289801	0.0019238	0.0289435	0.0292691	0.0252414	0.0328285		0.0290193	0.00199966	0.0214369	0.0365358	0.024901	0.0328626
Net flux	FALSE	92	succout	SUCC (abcd) -> SUCC.eff	0.00976315	0.00447945	0.0097128	0.0152316	1e-07	0.0188017		0.0100877	0.00499711	0	0.0296954	1.00001e-07	0.0199764
Net flux	FALSE	93	malout	MAL (abcd) -> MAL.eff	0.0349557	0.00823426	0.034216	0.0445548	0.0092839	0.0590962		0.0363403	0.0129767	0	0.0865313	0.0114197	0.061979
Net flux	TRUE	94	gaba	GLU (abcde) -> CO2 (a) + GABA (edcb)	0.0169839	0.000986304	0.0150287	0.0189484	0.015135	0.0189339		0.0170044	0.000999957	0.015018	0.0189523	0.015012	0.0191847
Net flux	FALSE	95	gabaout	GABA (abcd) -> GABA.eff (abcd)	0.0169839	0.000986304	0.0168876	0.0186347	0.015135	0.0189339		0.0170044	0.000999957	0.0132292	0.0207557	0.015012	0.0191847
Net flux	FALSE	96	glu net	2OG (abcde) <-> GLU (abcde)	0.128865	0.00333323	0.128816	0.134775	0.121448	0.135526		0.129064	0.00373943	0.114852	0.14349	0.122151	0.136091
Exch flux	TRUE	97	glu exch	2OG (abcde) <-> GLU (abcde)	1.57088	0.00911993	0	Inf	1.34991	2.61321		0.203213	136.192			1e-07	0.948334
Net flux	FALSE	98	glueeff	GLU (abcde) -> GLX.s (abcde)	0.0947113	0.0123889	0.0946849	0.0975676	0.0798019	0.100861		0.0969539	226.94	0	0.10886	0.0912713	0.102843
Net flux	TRUE	99	gln net	GLU (abcde) <-> GLN (abcde)	0.00220522	0.0120675	0	0.102839	1e-07	0.0163756		8.74621e-05	226.94	0	0.0380863	1e-07	0.000218278
Exch flux	TRUE	100	gln exch	GLU (abcde) <-> GLN (abcde)	0.00602274	0.00859	0	NaN	1e-07	0.00938184		7.92159e-05	84.5679			1e-07	0.000378865
Net flux	FALSE	101	glneff	GLN (abcde) -> GLX.s (abcde)	0.00220522	0.0120675			1e-07	0.0163756		8.74621e-05	226.94	0	0.0435149	1e-07	0.000218278
Net flux	FALSE	102	glxeff	GLX.s (abcde) -> GLX.eff (abcde)	0.0969165	0.00280127	0.0926853	0.0983934	0.0911495	0.101981		0.0970414	0.00299885	0.0855577	0.1083	0.0913816	0.102921
Net flux	TRUE	103	pro	GLU (abcde) -> PRO (abcde)	0.0149645	0.00189459	0.0110683	0.0189039	0.0108762	0.0187037		0.0150184	0.00199966	0.0110056	0.0189383	0.0111755	0.0189394
Net flux	FALSE	104	proeff	PRO (abcde) -> PRO.eff (abcde)	0.0149645	0.00189459			0.0108762	0.0187037		0.0150184	0.00199966	0.00744461	0.0225288	0.0111755	0.0189394
Net flux	TRUE	105	asp	MAL (abcd) -> ASP (abcd)	5.01546e-06	0.00516429	0	0.159114	1e-07	0.131284		4.37889e-05	0.277196	0	0.160504	1e-07	0.154869
Net flux	FALSE	106	aspeff	ASP (abcd) -> ASP.eff (abcd)	0.01002	0.000994258	0.00895612	0.0110441	0.00808512	0.0119656		0.0100499	0.000999984	0.006217	0.0138421	0.00806865	0.0119557
Net flux	TRUE	107	arg	2OG (abcde) + CO2 (f) + ASP (ghjk) -> ARG (abcdef) + FUM (ghjk)	0.00309752	0.00054516	0.0011454	0.00506779	0.00118137	0.00524562		0.00303278	0.000999962	0.00104459	0.00511282	0.00097786	0.00498912
Net flux	FALSE	108	argeff	ARG (abcdef) -> ARG.eff (abcdef)	0.00309752	0.00054516			0.00118137	0.00524562		0.00303278	0.000999962	0	0.00685238	0.00097786	0.00498912
Net flux	FALSE	109	ser	3PG.p (abc) -> SER (abc)	0.0764815	0.00400792	0.0764596	0.0771285	0.011294	0.0834175		0.0760559	0.138624	0	0.0904864	1e-07	0.0826557
Net flux	TRUE	110	sereff	SER (abc) -> SER.eff (abc)	0.0443386	0.00276358	0.0384298	0.050194	0.0387902	0.0498861		0.0440715	0.00299996	0.0381091	0.04993	0.0382143	0.0499827
Net flux	FALSE	111	cys	SER (abc) -> CYS (abc)	0.00303754	0.000997013	0.00264495	0.00559988	0.00102395	0.00474535		0.0031883	0.000999997	3.55271e-15	0.00684859	0.00133316	0.00524416
Net flux	FALSE	112	cyseff	CYS (abc) -> CYS.eff (abc)	0.00303754	0.000997013	0.00264495	0.00559988	0.00102395	0.00474535		0.0031883	0.000999997	0	0.00684859	0.00133316	0.00524416
Net flux	FALSE	113	glyeff	GLY (ab) -> GLY.eff (ab)	0.0220751	0.00197946	0.0219958	0.0261751	0.0181469	0.0261966		0.0219828	0.002	0.0144764	0.0296797	0.0181223	0.0261121
Net flux	FALSE	114	ala net	PYR.c (abc) <-> ALA (abc)	0.0983054	0.00776811	0.0982865	0.0983337	0.0795049	0.115225		0.0979714	0.0089968	0.0640007	0.132267	0.0806538	0.115064
Exch flux	TRUE	115	ala exch	PYR.c (abc) <-> ALA (abc)	2.0211	0.0114599			0.421176	1951.85		0.00419255	109.921			1e-07	0.0218756
Net flux	FALSE	116	alaeff	ALA (abc) -> ALA.eff (abc)	0.0983054	0.00776811	0.0982865	0.0983337	0.0795049	0.115225		0.0979714	0.0089968	0.0640007	0.132267	0.0806538	0.115064
Net flux	FALSE	117	aro1	E4P.p (abcd) + PEP.p (efg) -> ARO (efgabcd)	0.00398497	0.0122139	0	0.00399439	0.00140807	0.0067844		0.00599434	198.155	0	0.0116191	0.00310642	0.00880914
Net flux	TRUE	118	aro2	E4P.p (abcd) + PEP.p (efg) -> ARO (efdcbag)	0.00505639	0.0121387	0	0.00782634	0.00505638	0.00505638		0.00288269	198.155	0	0.00563772	0.00288269	0.00288269
Net flux	TRUE	119	leu1	PYR.p (abc) + PYR.p (def) -> CO2 (a) + ISOVAL (debcf)	0.0101608	0.00136816	0.00736929	0.0129216	0.00763156	0.0128494		0.010019	0.00141414	0.00723354	0.0128025	0.00721958	0.0127571
Net flux	TRUE	120	leu	ISOVAL (abcde) + AcCoA.p (fg) -> CO2 (a) + LEU (fgbcde)	0.00611366	0.000974961	0.00414479	0.0080691	0.00422707	0.0079775		0.00601212	0.000999964	0.00401633	0.00796311	0.00392406	0.00801065
Net flux	FALSE	121	leueff	LEU (abcdef) -> LEU.eff (abcdef)	0.00611366	0.000974961			0.00422707	0.0079775		0.00601212	0.000999964	0.00223648	0.00979873	0.00392406	0.00801065
Net flux	FALSE	122	val	ISOVAL (abcde) -> VAL (abcde)	0.00404714	0.000987536			0.00213691	0.00604314		0.00400686	0.000999984	0.000246551	0.00771085	0.00204792	0.00608727
Net flux	FALSE	123	valeff	VAL (abcde) -> VAL.eff (abcde)	0.00404714	0.000987536			0.00213691	0.00604314		0.00400686	0.000999984	0.000246551	0.00771085	0.00204792	0.00608727
Net flux	FALSE	124	met	ASP (abcd) + CX (e) -> MET (abcde)	0.00203875	0.000990969	0.0016428	0.00323444	1.70749e-05	0.00389861		0.00201014	0.000999979	2.86438e-14	0.00575925	8.15713e-05	0.00396178
Net flux	FALSE	125	meteff	MET (abcde) -> MET.eff (abcde)	0.00203875	0.000990969	0.0016428	0.00323444	1.70749e-05	0.00389861		0.00201014	0.000999979	0	0.00575925	8.15713e-05	0.00396178
Net flux	TRUE	126	thr net	ASP (abcd) <-> THR (abcd)	-0.0151512	0.00509503	-0.0185683	0.143653	-0.0183715	0.115814		-0.0150491	0.277193	-0.0184413	0.144914	-0.0180877	0.13908
Exch flux	TRUE	127	thr exch	ASP (abcd) <-> THR (abcd)	1187.66	0.00261643	0	142386	1100.35	1259.21		21.2095	100.969			14.8639	107.651
Net flux	FALSE	128	threff	THR (abcd) -> THR.eff (abcd)	0.00901998	0.000994293	0.00738159	0.0105464	0.0069874	0.0109514		0.00903922	0.000999986	0.00519336	0.0128779	0.00714025	0.0109136
Net flux	FALSE	129	asn net	ASP (abcd) <-> ASN (abcd)	0	0			0	0		0	0			0	0
Exch flux	TRUE	130	asn exch	ASP (abcd) <-> ASN (abcd)	10000	0.0121441	0	Inf	10000	10000		2127.09	178.617			2127.09	2127.09
Net flux	TRUE	131	ile	PYR.p (abc) + THR (defg) -> CO2 (a) + ILE (debfgc)	0.00205828	0.000984356	9.49646e-05	0.00401342	0.000271086	0.0039043		0.00201025	0.000999967	4.48835e-05	0.00398055	0.000132285	0.00396548
Net flux	FALSE	132	ileeff	ILE (abcdef) -> ILE.eff (abcdef)	0.00205828	0.000984356			0.000271086	0.0039043		0.00201025	0.000999967	0	0.00579011	0.000132285	0.00396548
Net flux	TRUE	133	phe	ARO (abcdefg) + PEP.p (hij) -> CO2 (a) + PHE (hijbcdefg)	0.00602044	0.000975258	0.00404505	0.00797251	0.00415558	0.00798149		0.00593844	0.000999912	0.00384498	0.00791412	0.00396506	0.00788444
Net flux	FALSE	134	pheeff	PHE (abcdefghi) -> PHE.eff (abcdefghi)	0.00602044	0.000975258			0.00415558	0.00798149		0.00593844	0.000999912	0.00203942	0.00982464	0.00396506	0.00788444
Net flux	TRUE	135	tyr	ARO (abcdefg) + PEP.p (hij) -> CO2 (a) + TYR (hijbcdefg)	0.00302092	0.000975258	0.00104493	0.0049694	0.00123361	0.0048712		0.00293858	0.000999912	0.000845411	0.00491397	0.000989414	0.00478605
Net flux	FALSE	136	tyreff	TYR (abcdefghi) -> TYR.eff (abcdefghi)	0.00302092	0.000975258			0.00123361	0.0048712		0.00293858	0.000999912	0	0.00675977	0.000989414	0.00478605
Net flux	TRUE	137	lys	MAL (abcd) + PYR.p (efg) -> CO2 (e) + LYS (abcdgf)	0.0112883	0.00605207	0	0.0171729	1e-07	0.0164757		0.0110596	6.60032	0	0.0172744	1e-07	0.0167472
Net flux	TRUE	138	lys1	MAL (abcd) + PYR.p (efg) -> CO2 (a) + LYS (efgdcb)	1e-07	0.00605745	0	0.0162264	1e-07	0.0136863		3.63723e-05	6.60031	0	0.0109442	1e-07	0.0142618
Net flux	FALSE	139	lyseff	LYS (abcdef) -> LYS.eff (abcdef)	0.0112884	0.00282221			0.00576123	0.0166248		0.011096	0.00299928	0	0.0227253	0.00499015	0.0171401
Net flux	TRUE	140	his	R5P.p (abcde) + CX (f) -> HIS (edcbaf)	0.00197452	0.000985416	0	0.00393273	0.000191852	0.00387931		0.00198429	0.000999981	0	0.00393685	1e-07	0.00389238
Net flux	FALSE	141	hiseff	HIS (abcdef) -> HIS.eff (abcdef)	0.00197452	0.000985416			0.000191852	0.00387931		0.00198429	0.000999981	0	0.00573451	1e-07	0.00389238
Net flux	TRUE	142	trp	SER (abc) + R5P.p (defgh) + PEP.p (ijk) + E4P.p (lmno) + PEP.p (pqr) -> Trp (abcedklmnoj) + CO2 (i) + TP.p (fgh) + PYR.p (pqr)	0.00294638	0.000960803	0.000949189	0.00488808	0.00103627	0.00479012		0.00275811	0.000999887	0.000727745	0.00472564	0.000831511	0.00463642
Net flux	FALSE	143	trpeff	Trp (abcdefghijk) -> Trp.eff (abcdefghijk)	0.00294638	0.000960803			0.00103627	0.00479012		0.00275811	0.000999887	0	0.00671722	0.000831511	0.00463642
Net flux	FALSE	144	R109	0*G6P.c (abcdef) -> G6P.s (abcdef)	71.3833	0.00858997			63.8105	78.2834		79.1305	5.12233	60.4215	96.8938	67.6824	87.3606
Net flux	TRUE	145	R110	0*G6P.p (abcdef) -> G6P.s (abcdef)	28.6167	0.00858997	21.5871	36.1972	21.7079	36.1418		20.8695	5.12233	11.6972	31.1856	12.5907	32.296
Net flux	FALSE	146	R111	G6P.s (abcdef) -> sink	100	0			100	100		100	0			100	100
Net flux	FALSE	147	R112	0*F6P.c (abcdef) -> F6P.s (abcdef)	100	0.00858874	100	100	98.0738	100		99.9998	2.07777	92.3866	100	96.5897	100
Net flux	TRUE	148	R113	0*F6P.p (abcdef) -> F6P.s (abcdef)	1e-07	0.00858874	0	2.78926	1e-07	1.84819		0.000191535	2.07777	0	4.66422	1e-07	3.27642
Net flux	FALSE	149	R114	F6P.s (abcdef) -> sink	100	0			100	100		100	0			100	100
Net flux	FALSE	150	R115	0*3PG.c (abc) -> 3PG.s (abc)	99.9988	0.00857364	NaN	100	99.9988	99.9988		99.9999	140.431	0	100	99.9999	99.9999
Net flux	TRUE	151	R116	0*3PG.p (abc) -> 3PG.s (abc)	0.00117208	0.00857364	0	100	0.00117139	0.00117289		0.000118887	140.431	0	100	6.60917e-05	0.000120526
Net flux	FALSE	152	R117	3PG.s (abc) -> sink	100	0			100	100		100	0			100	100
Net flux	FALSE	153	R118	0*PEP.c (abc) -> PEP.s (abc)	99.9992	0.00856704	NaN	100	99.9992	99.9992		99.9999	30.343	0	100	99.9995	100
Net flux	TRUE	154	R119	0*PEP.p (abc) -> PEP.s (abc)	0.000800572	0.00856704	0	100	0.000795024	0.000809946		0.000109659	30.343	0	100	1e-07	0.000487763
Net flux	FALSE	155	R120	PEP.s (abc) -> sink	100	0			100	100		100	0			100	100
Net flux	FALSE	156	R121	0*PYR.c (abc) -> PYR.s (abc)	5.58207e-07	0.0121396	0	1.29248	1e-07	15.4457		34.356	149.129	0	87.7806	1e-07	80.8651
Net flux	TRUE	157	R122	0*PYR.p (abc) -> PYR.s (abc)	1e-07	0.0085738	0	7.35173	1e-07	4.89019e-06		65.6438	127.717			18.9818	99.9998
Net flux	TRUE	158	R123	0*PYR.m (abc) -> PYR.s (abc)	100	0.00853335	93.2271	100	84.3196	100		0.000230751	99.7599	0	18.4715	1.53488e-05	0.000399728
Net flux	FALSE	159	R124	PYR.s (abc) -> sink	100	0			100	100		100	0			100	100
Net flux	FALSE	160	R125	0*6PG.c (abcdef) -> 6PG.s (abcdef)	1.89835	0.00858907			0.671328	3.22552		5.76219e-05	0.996361	0	2.56506	1e-07	9.64668
Net flux	TRUE	161	R126	0*6PG.p (abcdef) -> 6PG.s (abcdef)	98.1016	0.00858907	96.8357	99.5516	96.7728	99.3241		99.9999	0.996361	99.0751	100	90.2968	100
Net flux	FALSE	162	R127	6PG.s (abcdef) -> sink	100	0			100	100		100	0			100	100
Net flux	FALSE	163	R128	0*G1P.c (abcdef) -> G1P.s (abcdef)	64.8056	0.0085897			61.9414	67.0234		70.9813	1.28878	57.9473	74.9907	61.0645	73.2149
Net flux	TRUE	164	R129	0*G1P.p (abcdef) -> G1P.s (abcdef)	35.1944	0.0085897	33.0178	37.7778	32.9571	38.0557		29.0187	1.28878	26.9745	33.9039	26.7848	38.8512
Net flux	FALSE	165	R130	G1P.s (abcdef) -> sink	100	0			100	100		100	0			100	100
Net flux	FALSE	166	R131	0*MAL (abcd) -> MAL.s (abcd)	48.069	0.00858865			42.4489	54.0183		38.6705	2.13723	31.1335	46.7173	34.6175	42.2307
Net flux	TRUE	167	R132	0*MAL.u (abcd) -> MAL.s (abcd)	51.931	0.00858865	45.0523	58.0255	45.9585	57.5282		61.3295	2.13723	56.9617	65.1669	57.7466	65.3567
Net flux	FALSE	168	R133	MAL.s (abcd) -> sink	100	0			100	100		100	0			100	100
Net flux	FALSE	169	R134	0*CIT (abcdef) -> CIT.s (abcdef)	12.2414	0.00858853			9.25444	15.2573		5.99991	1.53539	0.150646	11.65	2.88685	8.90525
Net flux	TRUE	170	R135	0*CIT.u (abcdef) -> CIT.s (abcdef)	87.7586	0.00858853	84.5798	90.8766	84.7388	90.7417		94.0001	1.53539	91.0803	97.0291	91.0795	97.1045
Net flux	FALSE	171	R136	CIT.s (abcdef) -> sink	100	0			100	100		100	0			100	100
Net flux	FALSE	172	R137	0*2OG (abcde) -> 2OG.s (abcde)	75.0928	0.0085853			70.4993	80.0477		75.3616	1.92324	68.5867	83.9383	71.9578	79.0058
Net flux	TRUE	173	R138	0*2OG.u (abcde) -> 2OG.s (abcde)	24.9072	0.0085853	20.034	29.3207	19.8773	29.4933		24.6384	1.92324	20.3415	27.9282	20.9899	28.009
Net flux	FALSE	174	R139	2OG.s (abcde) -> sink	100	0			100	100		100	0			100	100
Net flux	FALSE	175	R140	0*SUCC (abcd) -> SUCC.s (abcd)	29.9161	0.0085882			24.2827	36.7527		10.8112	2.00246	3.23967	18.743	6.74646	14.664
Net flux	TRUE	176	R141	0*SUCC.u (abcd) -> SUCC.s (abcd)	70.0839	0.0085882	63.4331	76.3573	63.1944	75.7003		89.1888	2.00246	84.9985	92.9566	85.2976	93.2196
Net flux	FALSE	177	R142	SUCC.s (abcd) -> sink	100	0			100	100		100	0			100	100
Net flux	FALSE	178	R143	0*FUM (abcd) -> FUM.s (abcd)	20.0668	0.00858896			15.1829	24.9231		14.9868	1.77308	8.16592	21.7108	11.1238	18.0834
Net flux	TRUE	179	R144	0*FUM.u (abcd) -> FUM.s (abcd)	79.9332	0.00858896	74.7466	84.9051	74.9772	84.6854		85.0132	1.77308	81.2608	88.5148	81.8831	88.8504
Net flux	FALSE	180	R145	FUM.s (abcd) -> sink	100	0			100	100		100	0			100	100
Net flux	FALSE	181	R146	0*FBP.c (abcdef) -> FBP.s (abcdef)	47.277	0.00858794			44.3352	49.8205		39.3271	2.27434	31.2568	46.3663	34.7992	42.9407
Net flux	TRUE	182	R147	0*FBP.p (abcdef) -> FBP.s (abcdef)	52.723	0.00858794	49.8785	55.579	50.1791	55.6586		60.6729	2.27434	56.6678	64.5699	57.0397	65.1963
Net flux	FALSE	183	R148	FBP.s (abcdef) -> sink	100	0			100	100		100	0			100	100
Net flux	FALSE	184	R149	0*ICIT (abcdef) -> ICIT.s (abcdef)	12.4242	0.00858943	12.3255	13.994	9.52101	15.6614		5.9344	1.53187	0.100686	11.5527	2.94692	8.76411
Net flux	TRUE	185	R150	0*ICIT.u (abcdef) -> ICIT.s (abcdef)	87.5758	0.00858943	84.446	90.6807	84.3365	90.4311		94.0656	1.53187	91.1552	97.2893	91.227	97.0502
Net flux	FALSE	186	R151	ICIT.s (abcdef) -> sink	100	0			100	100		100	0			100	100
Net flux	FALSE	187	GLCl	GLC.ext (abcdef) -> GLC.int (abcdef)	0.837798	0.00190359	0.836262	0.840698	0.832422	0.843956		0.886727	0.00514376	0.86902	0.905086	0.878375	0.898355
Net flux	TRUE	188	GLGv	GLC.v (abcdef) -> GLC.int (abcdef)	0.162202	0.00190359	0.156032	0.167393	0.156026	0.167458		0.113273	0.00514376	0.104379	0.123542	0.101565	0.121539
Net flux	FALSE	189	NADPHout	NADPH -> NADPHout	0.951078	0.00754632	0.921834	0.965204	0.838263	1.11767		0.986694	0.269328	0.836023	1.17428	0.867371	1.18707
Net flux	TRUE	190	CO2in	CO2.ex (a) + CO2 (b) -> CO2 (a) + CO2.waste (b)	1e-07	0.00855419	0	0.119503	1e-07	0.418147		0.00132406	1.29242	0	1.53817	1e-07	1.00404
Net flux	TRUE	191	CO2out	CO2 (a) -> CO2.eff (a)	2.67812	0.00775762	2.32668	3.16214	2.30634	3.07833		2.69835	0.220769	2.28157	3.16771	2.27302	3.10138
Net flux	TRUE	192	CXin	CX.ex (a) + CX (b) -> CX (a) + CX.waste (b)	5.76333e-06	0.00847893	0	Inf	1e-07	0.265382		5.30375e-05	5.90269	0	Inf	1e-07	173.909
Net flux	FALSE	193	RPE net	Ru5P.c (abcde) <-> X5P.c (abcde)	1e-07	0.000339332	-3.55271e-15	3.78107e-07	8.15779e-08	0.000101415		0.000489123	0.00425934	0	0.0231208	1e-07	0.0101602
Exch flux	TRUE	194	RPE exch	Ru5P.c (abcde) <-> X5P.c (abcde)	0.0351122	0.00859654			0.0307778	0.0389297		0.00408941	0.0408049			1.96885e-06	196.676
Net flux	FALSE	195	RPI net	Ru5P.c (abcde) <-> R5P.c (abcde)	8.63892e-16	0			8.63892e-16	8.63892e-16		8.60423e-16	0			8.60423e-16	8.60423e-16
Exch flux	TRUE	196	RPI exch	Ru5P.c (abcde) <-> R5P.c (abcde)	0.0112966	0.00859006			0.00902466	0.0130795		0.0463703	143.365			4.27718e-06	0.248196
Net flux	FALSE	197	XPT net	X5P.c (abcde) <-> X5P.p (abcde)	1e-07	0.000339332	0	3.78107e-07	8.15779e-08	0.000101415		0.000489123	0.00425934	0	0.0231208	1e-07	0.0101602
Exch flux	TRUE	198	XPT exch	X5P.c (abcde) <-> X5P.p (abcde)	3.24189e-07	0.00110013	0	Inf	1.78609e-07	0.000423036		0.368057	132.917			0.0159049	196.537
Net flux	FALSE	199	R152	0*R5P.c (abcde) -> R5P.s (abcde)	30.4603	0.00858996	24.9387	30.7829	19.9266	44.9361		49.5411	42.0734	44.0839	100	35.6508	100
Net flux	TRUE	200	R153	0*R5P.p (abcde) -> R5P.s (abcde)	69.5397	0.00858996	45.3316	78.4589	54.9979	79.874		50.4589	42.0734	0	54.8458	1e-07	64.3206
Net flux	FALSE	201	R154	R5P.s -> sink	100	0			100	100		100	0			100	100
Pool	TRUE	202	3PG.c pool		3.25668e-06	0.00647794			1.67989e-06	5.74595e-06		0.00305347	79.7738			1e-07	0.12073
Pool	TRUE	203	3PG.p pool		7.82663e-06	0.00856537			6.73234e-06	1.01966e-05		0.000117593	114.509			1e-07	0.000126692
Pool	FALSE	204	3PG.s pool		0	0			0	0		0	0			0	0
Pool	TRUE	205	6PG.c pool		643.121	0.0121477			636.445	662.571		0.485987	4.19516			1e-07	10086.3
Pool	TRUE	206	6PG.p pool		0.00309793	0.00119943			0.00117767	0.0177875		5.30375e-05	0.00154324			1e-07	0.00675394
Pool	FALSE	207	6PG.s pool		0	0			0	0		0	0			0	0
Pool	TRUE	208	ADPG pool		1.00009e-07	0.00722587			4.23669e-07	4.60153e-07		18.1283	101.376			13.7397	21.7856
Pool	TRUE	209	2OG pool		1.55693e-05	0.00831907			2.34393e-06	2.71148e-05		0.000120853	75.0128			2.19811e-05	0.792017
Pool	FALSE	210	2OG.s pool		0	0			0	0		0	0			0	0
Pool	FALSE	211	2OG.u pool		1	Inf	0	Inf	1	1		1	Inf	0	Inf	1	1
Pool	TRUE	212	ALA pool		0.566206	0.00865757			0.338877	1.13976		0.000740968	80.8103			0.000740526	0.000741418
Pool	FALSE	213	ALA.eff pool		1	Inf	0	Inf	1	1		1	Inf	0	Inf	1	1
Pool	FALSE	214	ARG pool		0.477211	Inf	0	Inf	0.477211	0.477211		0.477211	Inf	0	Inf	0.477211	0.477211
Pool	FALSE	215	ARG.eff pool		1	Inf	0	Inf	1	1		1	Inf	0	Inf	1	1
Pool	TRUE	216	ARO pool		4.75082e-05	0.0085866			2.39424e-05	7.17089e-05		0.000179962	25.224			1.61985e-05	0.00131158
Pool	TRUE	217	ASN pool		0.000649602	0.00849531			1e-07	0.00605921		0.000436906	124.018			4.30534e-05	0.00312079
Pool	TRUE	218	ASP pool		0.00172429	0.00674967			1e-07	0.0478532		0.000235512	125.154			5.07514e-05	0.000939112
Pool	FALSE	219	ASP.eff pool		1	Inf	0	Inf	1	1		1	Inf	0	Inf	1	1
Pool	TRUE	220	AcCoA pool		54.7995	0.0084927			31.2275	76.2308		0.00163931	123.666			1e-07	6.06001
Pool	FALSE	221	AcCoA.eff pool		1	Inf	0	Inf	1	1		1	Inf	0	Inf	1	1
Pool	FALSE	222	AcCoA.p pool		1.74429e-05	Inf	0	Inf	1.74429e-05	1.74429e-05		1.74429e-05	Inf	0	Inf	1.74429e-05	1.74429e-05
Pool	TRUE	223	CIT pool		0.167238	0.00597792			1e-07	1.60848		0.000633145	100.965			1e-07	0.0029872
Pool	FALSE	224	CIT.eff pool		1	Inf	0	Inf	1	1		1	Inf	0	Inf	1	1
Pool	FALSE	225	CIT.s pool		0	0			0	0		0	0			0	0
Pool	FALSE	226	CIT.u pool		1	Inf	0	Inf	1	1		1	Inf	0	Inf	1	1
Pool	TRUE	227	CO2 pool		1.37456e-07	1.34283e-05			1e-07	1.49754e-05		0.000115637	242.015			9.15368e-05	0.00013032
Pool	FALSE	228	CO2.eff pool		1	Inf	0	Inf	1	1		1	Inf	0	Inf	1	1
Pool	FALSE	229	CO2.ex pool		1	Inf	0	Inf	1	1		1	Inf	0	Inf	1	1
Pool	FALSE	230	CO2.waste pool		0	0			0	0		0	0			0	0
Pool	TRUE	231	CX pool		7.77923e-05	0.0085789			5.11696e-05	0.000115074		0.000413777	333.743			0.000280597	0.000669488
Pool	FALSE	232	CX.ex pool		1	Inf	0	Inf	1	1		1	Inf	0	Inf	1	1
Pool	FALSE	233	CX.waste pool		0	0			0	0		0	0			0	0
Pool	FALSE	234	CYS pool		1	Inf	0	Inf	1	1		1	Inf	0	Inf	1	1
Pool	FALSE	235	CYS.eff pool		1	Inf	0	Inf	1	1		1	Inf	0	Inf	1	1
Pool	TRUE	236	E4P.p pool		0.0709289	0.0080712			0.00429663	0.160174		0.0342742	0.24707			1e-07	0.179427
Pool	FALSE	237	EtOH pool		1	Inf	0	Inf	1	1		1	Inf	0	Inf	1	1
Pool	FALSE	238	EtOH.eff pool		1	Inf	0	Inf	1	1		1	Inf	0	Inf	1	1
Pool	TRUE	239	F6P.c pool		1.51193e-06	0.00828499			1.25044e-06	1.94323e-06		6.34839e-05	97.4775			1e-07	0.160488
Pool	FALSE	240	F6P.eff pool		1	Inf	0	Inf	1	1		1	Inf	0	Inf	1	1
Pool	TRUE	241	F6P.p pool		1e-07	1.40808e-06			1e-07	9.80052e-06		5.48846e-05	0.559261			1e-07	0.0763058
Pool	FALSE	242	F6P.s pool		0	0			0	0		0	0			0	0
Pool	TRUE	243	FBP.c pool		1e-07	4.72724e-05			1e-07	1.10791e-05		6.34691e-05	97.377			1e-07	0.195842
Pool	TRUE	244	FBP.p pool		2.38778e-07	7.53766e-05			1e-07	6.28044e-05		5.40912e-05	0.0631071			1e-07	0.0576533
Pool	FALSE	245	FBP.s pool		0	0			0	0		0	0			0	0
Pool	FALSE	246	FSUC pool		1	Inf	0	Inf	1	1		1	Inf	0	Inf	1	1
Pool	TRUE	247	FUM pool		1.80365e-07	1.13372e-06			1e-07	0.000112881		0.000145471	102.431			1e-07	0.000285673
Pool	FALSE	248	FUM.s pool		0	0			0	0		0	0			0	0
Pool	FALSE	249	FUM.u pool		1	Inf	0	Inf	1	1		1	Inf	0	Inf	1	1
Pool	TRUE	250	G1P.c pool		0.9515	0.0118771			0.524762	1.31145		0.68433	1.01458			0.0189437	1.27136
Pool	TRUE	251	G1P.p pool		9.23894	0.00858619			8.01608	10.4573		0.118835	101.378			1e-07	2.05603
Pool	FALSE	252	G1P.s pool		0	0			0	0		0	0			0	0
Pool	FALSE	253	G3P pool		1	Inf	0	Inf	1	1		1	Inf	0	Inf	1	1
Pool	TRUE	254	G6P.c pool		4.29666e-07	3.06599e-06			1e-07	1.35723e-05		6.39696e-05	1.85805			1e-07	0.355466
Pool	FALSE	255	G6P.eff pool		1	Inf	0	Inf	1	1		1	Inf	0	Inf	1	1
Pool	TRUE	256	G6P.p pool		0.705483	0.00827026			0.362359	0.919033		0.63152	0.630813			1e-07	0.844678
Pool	FALSE	257	G6P.s pool		0	0			0	0		0	0			0	0
Pool	FALSE	258	GABA pool		1	Inf	0	Inf	1	1		1	Inf	0	Inf	1	1
Pool	FALSE	259	GABA.eff pool		1	Inf	0	Inf	1	1		1	Inf	0	Inf	1	1
Pool	FALSE	260	GLC.ext pool		1	Inf	0	Inf	1	1		1	Inf	0	Inf	1	1
Pool	TRUE	261	GLC.int pool		0.903748	0.00804754			0.691415	1.16256		1.22062	0.29244			0.863915	1.45804
Pool	FALSE	262	GLC.v pool		1	Inf	0	Inf	1	1		1	Inf	0	Inf	1	1
Pool	TRUE	263	GLN pool		0.000227142	0.00852729			1e-07	0.00197781		0.000115914	162.896			0.00010458	0.000227246
Pool	TRUE	264	GLU pool		1.01939e-05	0.00842271			3.76131e-06	1.46119e-05		0.000119473	121.682			5.95782e-05	0.0013773
Pool	FALSE	265	GLX.eff pool		1	Inf	0	Inf	1	1		1	Inf	0	Inf	1	1
Pool	FALSE	266	GLX.s pool		0	0			0	0		0	0			0	0
Pool	TRUE	267	GLY pool		0.000161134	0.00853832			1e-07	0.000326072		0.000764659	195.258			0.000224611	0.00698976
Pool	FALSE	268	GLY.eff pool		1	Inf	0	Inf	1	1		1	Inf	0	Inf	1	1
Pool	FALSE	269	GSUC pool		1	Inf	0	Inf	1	1		1	Inf	0	Inf	1	1
Pool	FALSE	270	HIS pool		0.932087	Inf	0	Inf	0.932087	0.932087		0.932087	Inf	0	Inf	0.932087	0.932087
Pool	FALSE	271	HIS.eff pool		1	Inf	0	Inf	1	1		1	Inf	0	Inf	1	1
Pool	TRUE	272	ICIT pool		0.560203	0.0078301			1e-07	3.54		1.39415	100.972			1e-07	4.99152
Pool	FALSE	273	ICIT.s pool		0	0			0	0		0	0			0	0
Pool	FALSE	274	ICIT.u pool		1	Inf	0	Inf	1	1		1	Inf	0	Inf	1	1
Pool	FALSE	275	ILE pool		0.0255258	Inf	0	Inf	0.0255258	0.0255258		0.0255258	Inf	0	Inf	0.0255258	0.0255258
Pool	FALSE	276	ILE.eff pool		1	Inf	0	Inf	1	1		1	Inf	0	Inf	1	1
Pool	TRUE	277	ISOVAL pool		6.82688e-05	0.00856874			3.73358e-05	9.16523e-05		0.000264969	142.492			0.000143601	0.000488368
Pool	FALSE	278	LEU pool		0.0451737	Inf	0	Inf	0.0451737	0.0451737		0.0451737	Inf	0	Inf	0.0451737	0.0451737
Pool	FALSE	279	LEU.eff pool		1	Inf	0	Inf	1	1		1	Inf	0	Inf	1	1
Pool	FALSE	280	LYS pool		3.54689	Inf	0	Inf	3.54689	3.54689		3.54689	Inf	0	Inf	3.54689	3.54689
Pool	FALSE	281	LYS.eff pool		1	Inf	0	Inf	1	1		1	Inf	0	Inf	1	1
Pool	TRUE	282	MAL pool		86.9446	0.0085872			61.0297	126.758		92.5944	102.305			53.1922	116.152
Pool	FALSE	283	MAL.eff pool		1	Inf	0	Inf	1	1		1	Inf	0	Inf	1	1
Pool	FALSE	284	MAL.s pool		0	0			0	0		0	0			0	0
Pool	FALSE	285	MAL.u pool		1	Inf	0	Inf	1	1		1	Inf	0	Inf	1	1
Pool	FALSE	286	MET pool		0.0415903	Inf	0	Inf	0.0415903	0.0415903		0.0415903	Inf	0	Inf	0.0415903	0.0415903
Pool	FALSE	287	MET.eff pool		1	Inf	0	Inf	1	1		1	Inf	0	Inf	1	1
Pool	FALSE	288	NADPH pool		1	Inf	0	Inf	1	1		1	Inf	0	Inf	1	1
Pool	FALSE	289	NADPHout pool		1	Inf	0	Inf	1	1		1	Inf	0	Inf	1	1
Pool	FALSE	290	PENTAN pool		9.62282e-06	Inf	0	Inf	9.62282e-06	9.62282e-06		9.62282e-06	Inf	0	Inf	9.62282e-06	9.62282e-06
Pool	FALSE	291	PENTAN.eff pool		1	Inf	0	Inf	1	1		1	Inf	0	Inf	1	1
Pool	TRUE	292	PEP.c pool		3.75986e-05	0.00826267			1e-07	0.104469		0.036482	3.51969			1e-07	0.231384
Pool	TRUE	293	PEP.p pool		1.41757e-05	0.00858515			1.05881e-05	2.07651e-05		0.0299679	0.440665			1e-07	0.391784
Pool	FALSE	294	PEP.s pool		0	0			0	0		0	0			0	0
Pool	FALSE	295	PHE pool		5.10694	Inf	0	Inf	5.10694	5.10694		5.10694	Inf	0	Inf	5.10694	5.10694
Pool	FALSE	296	PHE.eff pool		1	Inf	0	Inf	1	1		1	Inf	0	Inf	1	1
Pool	FALSE	297	PRO pool		1.66867	Inf	0	Inf	1.66867	1.66867		1.66867	Inf	0	Inf	1.66867	1.66867
Pool	FALSE	298	PRO.eff pool		1	Inf	0	Inf	1	1		1	Inf	0	Inf	1	1
Pool	TRUE	299	PYR.c pool		1e-07	9.78246e-06			1e-07	1.51964e-06		56.1397	69.8962			27.8859	110.326
Pool	TRUE	300	PYR.m pool		1.38595e-07	3.9671e-07			1e-07	7.78109e-05		0.000130839	123.931			3.17e-05	0.000518832
Pool	TRUE	301	PYR.p pool		4.5677e-05	0.00858738			1e-07	9.23436e-05		5.30375e-05	0.311875			1e-07	0.130367
Pool	FALSE	302	PYR.s pool		0	0			0	0		0	0			0	0
Pool	TRUE	303	R5P.c pool		2.64405e-07	0.00602787			1e-07	1.90531e-06		5.30375e-05	1.22499			1e-07	0.00134126
Pool	TRUE	304	R5P.p pool		3.36907e-05	0.00373429			1e-07	0.0077305		0.00968493	101.308			1e-07	0.0795378
Pool	FALSE	305	R5P.s pool		0	0			0	0		0	0			0	0
Pool	TRUE	306	Ru5P.c pool		1.28364e-06	0.00690512			1e-07	0.00233122		5.30375e-05	1.37188			1e-07	0.0136738
Pool	TRUE	307	Ru5P.p pool		4.26252e-06	0.00333325			1e-07	9.78355e-06		0.00710023	101.308			1e-07	0.0304609
Pool	TRUE	308	S6P pool		0.0599433	0.00431612			0.0306314	0.0885183		0.0537519	0.0147756			0.0265362	0.0834895
Pool	TRUE	309	S7P.p pool		0.00217782	0.000561669			0.000966649	0.00566545		0.000311193	0.00187867			1e-07	0.00459768
Pool	TRUE	310	SER pool		3.2024e-05	0.00808587			1e-07	0.00811996		0.00049121	167.376			0.000151582	0.00379245
Pool	FALSE	311	SER.eff pool		1	Inf	0	Inf	1	1		1	Inf	0	Inf	1	1
Pool	FALSE	312	STA pool		1	Inf	0	Inf	1	1		1	Inf	0	Inf	1	1
Pool	FALSE	313	STA.eff pool		1	Inf	0	Inf	1	1		1	Inf	0	Inf	1	1
Pool	TRUE	314	SUCC pool		206.196	0.00858949			166.344	269.044		53.7345	85.1621			19.319	89.0435
Pool	FALSE	315	SUCC.eff pool		1	Inf	0	Inf	1	1		1	Inf	0	Inf	1	1
Pool	FALSE	316	SUCC.s pool		0	0			0	0		0	0			0	0
Pool	FALSE	317	SUCC.u pool		1	Inf	0	Inf	1	1		1	Inf	0	Inf	1	1
Pool	TRUE	318	SUCCCoA pool		0.000955876	0.00102671			1e-07	0.0213345		0.000390217	84.5817			0.000212715	0.00083468
Pool	TRUE	319	TAC3.p pool		1.03609e-07	0.000156444			1e-07	1.42147e-06		5.3824e-05	0.228893			1e-07	0.156486
Pool	TRUE	320	THR pool		1e-07	0.00848785			4.31389e-07	4.49263e-07		0.00190625	126.366			1e-07	8.77266
Pool	FALSE	321	THR.eff pool		1	Inf	0	Inf	1	1		1	Inf	0	Inf	1	1
Pool	TRUE	322	TKC2.p pool		1.00113e-07	3.9164e-05			1e-07	2.75976e-06		0.201969	0.362778			0.0122504	0.373119
Pool	TRUE	323	TP.c pool		1.12336e-07	8.05564e-06			1e-07	4.18868e-06		0.000117601	120.157			1e-07	0.000126134
Pool	TRUE	324	TP.p pool		1.0275e-07	9.58112e-06			1e-07	3.75197e-06		0.0889498	118.491			1e-07	0.246654
Pool	FALSE	325	TYR pool		0.00093374	Inf	0	Inf	0.00093374	0.00093374		0.00093374	Inf	0	Inf	0.00093374	0.00093374
Pool	FALSE	326	TYR.eff pool		1	Inf	0	Inf	1	1		1	Inf	0	Inf	1	1
Pool	FALSE	327	Trp pool		2.06874	Inf	0	Inf	2.06874	2.06874		2.06874	Inf	0	Inf	2.06874	2.06874
Pool	FALSE	328	Trp.eff pool		1	Inf	0	Inf	1	1		1	Inf	0	Inf	1	1
Pool	TRUE	329	UDPG pool		0.0504637	0.00501596			0.0329874	0.308827		0.0287668	0.413737			0.0130391	0.601016
Pool	FALSE	330	VAL pool		0.0972886	Inf	0	Inf	0.0972886	0.0972886		0.0972886	Inf	0	Inf	0.0972886	0.0972886
Pool	FALSE	331	VAL.eff pool		1	Inf	0	Inf	1	1		1	Inf	0	Inf	1	1
Pool	FALSE	332	WALL pool		1	Inf	0	Inf	1	1		1	Inf	0	Inf	1	1
Pool	TRUE	333	X5P.c pool		7.25406e-07	0.00632348			1e-07	8.66146e-06		5.44145e-05	5.47163			1e-07	0.00130048
Pool	TRUE	334	X5P.p pool		0.0152511	0.00617162			1e-07	0.101323		0.0205051	5.37961			1e-07	0.173522
Pool	FALSE	335	sink pool		1	Inf	0	Inf	1	1		1	Inf	0	Inf	1	1

## Sheet: Output fluxes
Flux	Molar output flux relative to glucose uptake	Error		Data from:	Masakapalli, S. K., Bryant, F. M., Kruger, N. J., and Ratcliffe, R. G. (2014). The metabolic flux phenotype of heterotrophic Arabidopsis cells reveals a flexible balance between the cytosolic and plastidic contributions to carbohydrate oxidation in response to phosphate limitation. Plant J. 78, 964–977. doi: 10.1111/tpj.12522.
gsuceff	0.065	0.022
fsuceff	0.065	0.022
wall	0.031	0.003
pentaneff	0.008	0.001
sta	0.069	0.015
fas1	0.072	0.018
fas2	0.004	0.001
citout	0.029	0.002
malout	0.036	0.013
succout	0.01	0.005
alaeff	0.098	0.009
argeff	0.003	0.001
aspeff	0.01	0.001
cyseff	0.003	0.001
glyeff	0.022	0.002
glxeff	0.097	0.003
hiseff	0.002	0.001
ileeff	0.002	0.001
leueff	0.006	0.001
lyseff	0.011	0.003
meteff	0.002	0.001
pheeff	0.006	0.001
sereff	0.044	0.003
valeff	0.004	0.001
gabaout	0.017	0.001
proeff	0.015	0.002
threff	0.009	0.001
trpeff	0.003	0.001
adh	0.005	0.002
tyreff	0.003	0.001
