# Supplementary material for: Isotopically non-stationary metabolic flux analysis of heterotrophic Arabidopsis thaliana cell cultures
Source: Front Plant Sci. 2023 Jan 9;13:1049559. doi: 10.3389/fpls.2022.1049559 (PMC9868915; doi:10.3389/fpls.2022.1049559)
Supplement: Supplementary file 3 [file Table_2.xlsx]

## Sheet: MIDs
				Metabolite	2-Oxoglutaric acid	2-Oxoglutaric acid	2-Oxoglutaric acid	2-Oxoglutaric acid	2-Oxoglutaric acid	2-Oxoglutaric acid	2-Phosphoglyceric acid	2-Phosphoglyceric acid	2-Phosphoglyceric acid	2-Phosphoglyceric acid	6-Phosphogluconic acid	6-Phosphogluconic acid	6-Phosphogluconic acid	6-Phosphogluconic acid	6-Phosphogluconic acid	6-Phosphogluconic acid	6-Phosphogluconic acid	Citric acid	Citric acid	Citric acid	Citric acid	Citric acid	Citric acid	Citric acid	Fructose 1,6-bisphosphate	Fructose 1,6-bisphosphate	Fructose 1,6-bisphosphate	Fructose 1,6-bisphosphate	Fructose 1,6-bisphosphate	Fructose 1,6-bisphosphate	Fructose 1,6-bisphosphate	Fructose 6-phosphate	Fructose 6-phosphate	Fructose 6-phosphate	Fructose 6-phosphate	Fructose 6-phosphate	Fructose 6-phosphate	Fructose 6-phosphate	Fumaric acid	Fumaric acid	Fumaric acid	Fumaric acid	Fumaric acid	Glucose 1-phosphate	Glucose 1-phosphate
				# 13C atoms	0	1	2	3	4	5	0	1	2	3	0	1	2	3	4	5	6	0	1	2	3	4	5	6	0	1	2	3	4	5	6	0	1	2	3	4	5	6	0	1	2	3	4	0	1
Sample	Treatment	Time (min)	Average time (min)*
CA	Control	0	0		0.999028	0.000928619	0	4.35461e-05	0	0	0.999819	0	0	0.000180745	0.999436	0	0	0.000564056	0	0	0	0.999481	0.00051895	0	0	0	0	0	1	0	0	0	0	0	0	1	0	0	0	0	0	0	0.999332	0.000667662	0	0	0	0.999884	0
CA	Control	0.616667	0.555556		0.998433	0.00145246	0	0.000114834	0	0	0.923548	0.00380223	0	0.0726494	0.963702	0.00540293	0	0.00374495	0.000321856	0.00151653	0.0253119	1	0	0	0	0	0	0	0.887449	0.00524378	0.00573416	0.0384133	0.00561366	0.00388166	0.0536646	0.903361	0	0	0.00142551	0.000681037	0.00547876	0.0890541	0.999747	0.000253086	0	0	0	0.956559	0
CA	Control	1.18333	1.23333		0.998579	0.00142117	0	0	0	0	0.820273	0.0122072	0	0.16752	0.912486	0.00366106	0.00473585	0.0212857	0.00112916	0.00872132	0.0479809	1	0	0	0	0	0	0	0.756126	0.0216313	0.0164135	0.0783334	0.0124245	0.0105689	0.104503	0.819596	0.00188014	0	0.0117703	0.00127673	0.00990225	0.155574	0.999167	0.000832958	0	0	0	0.909433	0
CA	Control	2.11667	2.16944		0.997494	0.00250633	0	0	0	0	0.72055	0.0143465	0.0082334	0.25687	0.823353	0.0114366	0.0218517	0.0405967	0.00776855	0.018454	0.0765393	1	0	0	0	0	0	0	0.606288	0.0199659	0.0292651	0.114077	0.0229475	0.0242678	0.183188	0.732557	0.00276356	0	0.0225977	0.00331622	0.0139581	0.224808	0.999587	0	0	0.00041275	0	0.853808	0
CA	Control	3.91667	4.075		0.999517	0.000385656	0	9.74664e-05	0	0	0.57667	0.0222679	0.0220227	0.37904	0.666578	0.0205679	0.0396488	0.0710066	0.0170492	0.0383008	0.146849	0.999039	0.000960778	0	0	0	0	0	0.467602	0.0279391	0.0379218	0.137283	0.0386637	0.0259719	0.264619	0.5801	0.00741109	0.00446715	0.0428789	0.00922814	0.0236611	0.332254	0.996636	0.000656279	4.23898e-05	0.00266545	0	0.712905	0.00306033
CA	Control	8.16667	8.125		0.977761	0.00328851	0.0135803	0.00344446	0.00124893	0.000677018	0.527358	0.0377994	0.0366333	0.398209	0.539508	0.0239559	0.065065	0.100884	0.0307475	0.0536595	0.186181	0.99656	0.000992796	0	0.00191478	0	0.000532358	0	0.412723	0.0402226	0.0570575	0.159881	0.0518903	0.0389558	0.239269	0.507436	0.0168158	0.0195501	0.0709472	0.0219793	0.0309405	0.332331	0.985169	0.00473211	0	0.0100521	4.66397e-05	0.616579	0.00874807
CA	Control	10.1167	10.0806		0.959049	0.00229641	0.0275876	0.00617681	0.00282477	0.00206535	0.5302	0.0365141	0.0408425	0.392444	0.479355	0.0389924	0.0779493	0.104092	0.0325786	0.0657697	0.201263	0.995807	0.00110461	0	0.00219489	0.000101236	0.000792049	0	0.418144	0.0417629	0.0601568	0.15864	0.0507254	0.0382581	0.232312	0.510226	0.0180336	0.0210597	0.0728323	0.0243721	0.0311291	0.322347	0.989996	0	0	0.00949825	0.000506111	0.613858	0.0127404
CA	Control	15.3333	15.1972		0.921882	0.00591591	0.0512007	0.0109595	0.00579119	0.00425059	0.531002	0.0432595	0.0445812	0.381158	0.46966	0.0429635	0.0634891	0.0991704	0.0341038	0.0616874	0.228926	0.993076	0.00200147	0	0.00299685	0.000586688	0.00123705	0.000102275	0.394488	0.0463436	0.0547639	0.16718	0.0526858	0.0411206	0.243418	0.482404	0.019427	0.0250418	0.0762637	0.0261239	0.0339143	0.336826	0.984875	0.00245356	0	0.0116353	0.00103577	0.598942	0.015971
CA	Control	20.1667	20.3639		0.883533	0.00800165	0.0758621	0.0182595	0.00833471	0.00600932	0.502113	0.0496934	0.0497026	0.398491	0.461766	0.0388593	0.0520173	0.102008	0.0406034	0.0606203	0.244126	0.992505	0.00174501	0	0.00366599	0.0007969	0.00126097	2.61301e-05	0.366248	0.0445151	0.0583155	0.189837	0.0569971	0.0443415	0.239746	0.455701	0.021741	0.0274212	0.0841338	0.0291298	0.0361664	0.345707	0.98438	0.00115133	0	0.0131589	0.00130987	0.602677	0.0132427
CA	Control	30.2	30.0917		0.818383	0.0139676	0.115805	0.0273892	0.0145332	0.00992241	0.436176	0.0468866	0.0546752	0.462262	0.381607	0.0387806	0.0603674	0.112766	0.049307	0.0729534	0.284219	0.990221	0.00216144	0	0.0038851	0.00150202	0.00190885	0.000321908	0.285679	0.0428204	0.0619268	0.196415	0.0621551	0.0572491	0.293754	0.380468	0.0212151	0.0265493	0.0947396	0.0292766	0.0435255	0.404226	0.981835	0.00450944	0	0.0110029	0.00265242	0.506913	0.014441
CA	Control	60.1	60.3889		0.739299	0.0251955	0.145022	0.0427738	0.0259134	0.0217962	0.407498	0.0564686	0.0598291	0.476204	0.313244	0.0394149	0.0598463	0.110134	0.0578915	0.086204	0.333266	0.980416	0.00492786	0.0001012	0.0066247	0.00432701	0.00270236	0.0009004	0.250659	0.048724	0.065941	0.20135	0.0724657	0.0718735	0.288986	0.372275	0.0160808	0.0153761	0.0712551	0.0223484	0.0434498	0.459215	0.975211	0.00735785	0.00399762	0.00949861	0.00393503	0.504684	0.0096941
CA	Control	122	122.611		0.568971	0.0520793	0.188596	0.0887799	0.0550948	0.0464793	0.400141	0.053724	0.0583658	0.48777	0.359782	0.0302478	0.0449086	0.110442	0.0451664	0.0645644	0.344889	0.936957	0.00891266	0.0180858	0.0138218	0.0119626	0.00703539	0.00322514	0.246058	0.0435995	0.0661449	0.199592	0.0744219	0.0706569	0.299527	0.367864	0.0138915	0.0175925	0.0864037	0.0229568	0.0436757	0.447616	0.94172	0.0131607	0.0167935	0.0176816	0.0106443	0.498175	0.0057748
CA	Control	268	271.333		0.506122	0.0584952	0.179213	0.117393	0.0684072	0.0703691	0.408916	0.0549496	0.0636055	0.472529	0.340325	0.031498	0.0362609	0.113138	0.0439861	0.062838	0.371953	0.858435	0.0152279	0.0466315	0.0295322	0.0282018	0.0141719	0.00779948	0.233642	0.0461956	0.0724459	0.187043	0.0800352	0.0671108	0.313528	0.368979	0.0140572	0.0165516	0.0912005	0.0214377	0.0451895	0.442584	0.880078	0.0250442	0.0388846	0.0340621	0.0219307	0.443325	0.0124287
CB	Control	0	0		1	0	0	0	0	0	0.999858	0	0	0.000142482	0.993855	0	0	0.00074621	6.14975e-05	0.00073325	0.00460417	0.998891	0.00105749	0	5.18011e-05	0	0	0	0.969677	0.00275652	0	0.00775025	0.00295495	0.0033606	0.0135005	0.999121	0.000444381	0	0	0	0	0.00043487	0.999453	0.000546587	0	0	0	0.999267	0
CB	Control	0.616667	0.555556		1	0	0	0	0	0	0.959076	0.00154195	0	0.0393822	0.974753	0	0	0.00233758	0.000314101	0.00205962	0.0205355	0.998077	0.00189192	0	3.13087e-05	0	0	0	0.932258	0.00596685	0.00350317	0.0244107	0.0027735	0.00198682	0.0291014	0.926995	0.000958903	0	0.00271371	0.000369235	0.00378542	0.0651781	0.999969	0	0	3.13415e-05	0	0.965186	0
CB	Control	1.58333	1.23333		0.999602	0.000397635	0	0	0	0	0.874709	0.0100795	0	0.115212	0.902229	0.00440752	0.00405005	0.0233861	0.00268791	0.00769405	0.0555456	1	0	0	0	0	0	0	0.796924	0.0224798	0.0167479	0.0764228	0.00825838	0.00567418	0.0734927	0.839477	0.00287447	0	0.022063	0.00100698	0.00753671	0.127042	0.996249	0.00316114	0.000589973	0	0	0.916147	0
CB	Control	2.66667	2.16944		0.99999	9.712e-06	0	0	0	0	0.728104	0.0201131	0.0121323	0.239651	0.770268	0.0169349	0.0245172	0.0545151	0.00789885	0.0208685	0.104998	0.998798	0.00120248	0	0	0	0	0	0.609044	0.0320486	0.0273574	0.130739	0.0234316	0.0183589	0.159021	0.689136	0.00805818	0.00269468	0.0496992	0.00475148	0.0153983	0.230262	0.999645	0.000184325	0	0.000170778	0	0.814907	0.0023153
CB	Control	7.9	8.125		0.985374	0.000883643	0.00795155	0.0041384	0.00096314	0.00068971	0.520916	0.0377088	0.0395047	0.401871	0.520886	0.0287303	0.0594892	0.103077	0.0261308	0.059622	0.202065	0.997457	0.000929113	0	0.00142438	9.47786e-06	0.000179835	0	0.392084	0.0379056	0.0550022	0.161467	0.0520852	0.0416554	0.259801	0.488932	0.0148593	0.0177121	0.0888745	0.0193859	0.0312414	0.338995	0.995036	0	4.18232e-06	0.00491254	4.74557e-05	0.625609	0.00727729
CB	Control	15.3333	15.1972		0.942942	0.00436296	0.0333755	0.0128454	0.00377271	0.00270156	0.556591	0.0417451	0.0409729	0.360691	0.518137	0.0315267	0.0433989	0.0984822	0.0289702	0.0427536	0.236732	0.993042	0.00278078	0	0.00335583	0.000272184	0.000549204	0	0.436991	0.0487406	0.0589193	0.159264	0.0542884	0.037741	0.204056	0.504349	0.0225773	0.026663	0.0875121	0.0282404	0.0312347	0.299423	0.990565	0.000546595	0.000193419	0.00821048	0.000484474	0.61584	0.0143977
CB	Control	20.1333	20.3639		0.917231	0.0100313	0.0463263	0.017004	0.00526662	0.00414102	0.541349	0.0458476	0.044222	0.368581	0.50265	0.0325932	0.0411408	0.0971061	0.0301586	0.0446323	0.251719	0.992159	0.00280802	0	0.00374597	0.00048842	0.000798127	0	0.420537	0.0524196	0.0704652	0.169501	0.0502012	0.0384716	0.198405	0.481772	0.0266372	0.0327073	0.0902351	0.028752	0.0346441	0.305253	0.988679	0.000445103	0	0.00992076	0.000954956	0.591755	0.0209138
CB	Control	30.2	30.0917		0.887095	0.0108577	0.065393	0.0221671	0.00888563	0.0056017	0.508703	0.0495453	0.0481629	0.393589	0.441811	0.0373041	0.0426653	0.104336	0.0403245	0.0460358	0.287523	0.99292	0.000748751	0	0.00427892	0.00087213	0.00104272	0.00013765	0.348701	0.0544238	0.0681403	0.18759	0.0586312	0.0474148	0.235098	0.442851	0.0297921	0.0353838	0.101779	0.0348429	0.0389615	0.31639	0.986915	0.00253107	0	0.00918106	0.00137293	0.543817	0.0242466
CB	Control	60.0833	60.3889		0.793359	0.0193363	0.120512	0.0335791	0.0190565	0.0141571	0.433059	0.0490301	0.0562121	0.461698	0.351097	0.0345493	0.0485799	0.118925	0.0507024	0.06685	0.329296	0.982753	0.00466753	0	0.00681992	0.00274024	0.00251031	0.000508777	0.263979	0.0472847	0.0662225	0.193265	0.0702728	0.0684294	0.290547	0.384237	0.0158678	0.0257146	0.0998742	0.0310244	0.0461283	0.397154	0.985335	0.00301418	0.000303156	0.00854997	0.00279786	0.473745	0.0174504
CB	Control	120.167	122.611		0.664612	0.035246	0.16917	0.063721	0.0373065	0.0299444	0.413061	0.0529771	0.0590844	0.474877	0.340773	0.0304611	0.040651	0.118408	0.0422836	0.0595116	0.367912	0.954867	0.00824367	0.0105096	0.0118863	0.00815639	0.0046132	0.0017238	0.247651	0.0518144	0.0740801	0.191768	0.0764304	0.0726823	0.285574	0.371798	0.0179983	0.0215338	0.0995703	0.0249108	0.0442582	0.419931	0.966094	0.007518	0.00778338	0.0134131	0.00519157	0.466624	0.0120859
CB	Control	270	271.333		0.537386	0.0655	0.179245	0.10133	0.0592593	0.0572798	0.417727	0.0578468	0.0620346	0.462392	0.339418	0.0345535	0.0465165	0.132577	0.0453204	0.0599763	0.341639	0.892625	0.0149757	0.0365679	0.0232744	0.017749	0.00984343	0.00496412	0.243764	0.0540685	0.0698611	0.204103	0.0774484	0.0739341	0.276821	0.362708	0.0220137	0.0273502	0.109728	0.0315829	0.0486051	0.398012	0.933025	0.0157937	0.0191868	0.0209413	0.0110534	0.433732	0.0186651
CC	Control	0	0		0.998693	0.00130698	0	0	0	0	1	0	0	0	0.985367	0	0	0.00293811	0.000396428	0.00208192	0.00921623	0.998548	0.00143186	0	2.06019e-05	0	0	0	0.990691	0.00281598	0	0.00218906	0	0.000357943	0.00394575	0.999403	0	0	2.19423e-05	0	0	0.000575205	0.998203	0.00179726	0	0	0	0.999779	2.21464e-05
CC	Control	0.5	0.555556		0.998502	0.00143688	0	6.10334e-05	0	0	0.9612	0	0	0.0387998	0.972632	0	0	0.00375343	0.000352151	0.0013982	0.021864	0.999954	4.63077e-05	0	0	0	0	0	0.928366	0.00616286	0.00227477	0.0237518	0.00392077	0.00236718	0.0331562	0.921979	0	0	0.00183427	0.000600091	0.00409082	0.0714962	1	0	0	0	0	0.963918	0
CC	Control	1	1.23333		1	0	0	0	0	0	0.869846	0.0100799	0	0.120074	0.928453	0.00592481	0.000833247	0.0170092	0.0019793	0.00399878	0.0418016	1	0	0	0	0	0	0	0.80763	0.0220332	0.0129937	0.0633174	0.010124	0.00612555	0.0777758	0.839052	0.00204632	0	0.0153034	0.00104313	0.00845085	0.134104	1	0	0	0	0	0.911029	0.00101334
CC	Control	2.08333	2.16944		0.999876	0	0	0.000124024	0	0	0.706649	0.0222885	0.0139117	0.257151	0.794274	0.017022	0.0231407	0.0483261	0.00658264	0.0190614	0.0915931	0.998611	0.00138943	0	0	0	0	0	0.62125	0.0270835	0.0321062	0.113697	0.0222445	0.0151592	0.16846	0.674383	0.00647778	0.000727352	0.0371041	0.00479297	0.0167387	0.259776	0.998022	0.00197844	0	0	0	0.816488	0.000650228
CC	Control	4.1	4.075		0.99985	0	0	0.000149791	0	0	0.517284	0.0350533	0.036368	0.411295	0.585685	0.0265376	0.0620936	0.101678	0.0189893	0.0545427	0.150474	0.998286	0.00171384	0	0	0	0	0	0.421974	0.0331158	0.0541662	0.145204	0.0495121	0.0407644	0.255264	0.494588	0.0123035	0.014069	0.0733887	0.0164085	0.0286048	0.360637	0.998205	0	0	0.00179467	0	0.626908	0.00765507
CC	Control	8.16667	8.125		0.97998	0.0011572	0.012474	0.0037017	0.00167986	0.00100764	0.481093	0.0427666	0.0431981	0.432942	0.458951	0.0252828	0.0788365	0.115929	0.0368301	0.0871522	0.197018	0.994927	0.00325543	0	0.00124748	8.49177e-05	0.000485123	0	0.35998	0.036537	0.058526	0.159544	0.0581644	0.0441382	0.283111	0.454582	0.0155216	0.0208309	0.0786414	0.0239987	0.0347414	0.371684	0.992798	0.00114292	0	0.00588145	0.000178015	0.590712	0.00797642
CC	Control	10	10.0806		0.966602	0	0.0235144	0.00591578	0.00269726	0.00127018	0.482761	0.0431856	0.0477025	0.426351	0.46051	0.0317975	0.0704883	0.106185	0.0369533	0.082529	0.211537	0.995285	0.00207216	0	0.00189075	8.42111e-05	0.000667753	0	0.364537	0.0380189	0.0628976	0.157892	0.0561572	0.0447786	0.275719	0.44989	0.0176459	0.0201181	0.0788444	0.0251002	0.0363305	0.372071	0.991587	6.62782e-05	0	0.00790294	0.000443921	0.568128	0.0122958
CC	Control	15.0667	15.1972		0.923912	0.00386373	0.0498447	0.0120697	0.00689314	0.00341639	0.492471	0.038898	0.0480001	0.420631	0.473193	0.0354413	0.0641682	0.10601	0.0459924	0.0616086	0.213587	0.993247	0.00243379	0	0.00266555	0.000397845	0.00125609	0	0.375201	0.0436504	0.0623808	0.171122	0.0592164	0.0437466	0.244683	0.450077	0.0195858	0.0257493	0.0848496	0.0280565	0.0375329	0.354149	0.990342	0.000144201	0	0.00876813	0.000745435	0.580576	0.0136451
CC	Control	20.0333	20.3639		0.897746	0.00769782	0.0615358	0.0178818	0.00854382	0.00659513	0.486076	0.0458171	0.0486753	0.419431	0.440491	0.0344654	0.0602827	0.103729	0.040602	0.0670966	0.253333	0.994409	0.000348885	0	0.00311785	0.000746669	0.00135009	2.79356e-05	0.350204	0.0454756	0.0658913	0.174522	0.0632905	0.0509533	0.249663	0.433462	0.0243767	0.0288027	0.0902433	0.0305545	0.0388959	0.353665	0.988035	0.00155734	0	0.00926991	0.00113741	0.53742	0.0162714
CC	Control	30.1333	30.0917		0.830126	0.0156833	0.102271	0.0262111	0.0149811	0.0107273	0.438206	0.0458557	0.0581966	0.457742	0.364899	0.0413968	0.0660532	0.115874	0.0505778	0.0749347	0.286265	0.991621	0.001788	0	0.00369178	0.00117493	0.00154531	0.000179238	0.285809	0.0442321	0.0665459	0.183442	0.0679084	0.0612915	0.290771	0.377789	0.021992	0.0289214	0.0953877	0.0312466	0.0458164	0.398846	0.988641	0.00242337	0	0.00728343	0.00165266	0.492589	0.0152
CC	Control	60	60.3889		0.70373	0.0317238	0.172137	0.0435812	0.0270689	0.0217589	0.393949	0.0480336	0.0642232	0.493794	0.304103	0.0396789	0.0571647	0.121587	0.0572646	0.0871081	0.333093	0.982855	0.00369385	0	0.00613797	0.00378172	0.00271017	0.000821557	0.234528	0.0432774	0.0646587	0.175647	0.066968	0.0792484	0.335672	0.357917	0.0150372	0.0187065	0.093464	0.0247577	0.045428	0.44469	0.985607	0.0034647	0.000932949	0.00673429	0.00326074	0.484181	0.00947769
CC	Control	120	122.611		0.635096	0.0403293	0.174129	0.0670996	0.0443279	0.0390186	0.386385	0.0600909	0.0631383	0.490386	0.311562	0.0351911	0.0503173	0.122495	0.0517596	0.0793455	0.349329	0.943149	0.00752712	0.0179508	0.0127444	0.0101803	0.00597856	0.00246986	0.242096	0.0409975	0.0617031	0.195947	0.0717342	0.074077	0.313446	0.36706	0.0129327	0.0159766	0.0922542	0.0225907	0.044807	0.444379	0.961779	0.00819981	0.0101665	0.0132515	0.00660351	0.452647	0.0085901
CC	Control	280	271.333		0.547876	0.0575556	0.170464	0.0953278	0.0644287	0.064348	0.407222	0.0538746	0.0621468	0.476757	0.322714	0.0333171	0.0453085	0.125937	0.0522751	0.0634751	0.356974	0.856211	0.0188724	0.0486831	0.0284791	0.0251975	0.0151019	0.00745471	0.23448	0.0491999	0.0709314	0.197421	0.0756667	0.0722341	0.300067	0.365252	0.0164562	0.0193329	0.105058	0.0246051	0.045812	0.423484	0.903843	0.0219936	0.028668	0.0278273	0.0176676	0.439928	0.0136641
MA	Menadione	0	0		1	0	0	0	0	0	0.999883	0	0	0.000117255	1	0	0	0	0	0	0	0.999832	0.00016832	0	0	0	0	0	0.998356	0.00139013	0	0.000253844	0	0	0	0.99997	0	0	3.01557e-05	0	0	0	0.998942	0.000989313	0	6.90923e-05	0	1	0
MA	Menadione	0.55	0.555556		0.997644	0.00223983	0	0.000115766	0	0	0.954589	0.00213963	0	0.0432709	0.944619	0	0	0.00368227	0.000482605	0.00418528	0.047031	1	0	0	0	0	0	0	0.917205	0.0102766	0.00307125	0.0347338	0.00344668	0.00239688	0.0288698	0.909718	0.000315056	0	0.00483539	0.000384322	0.00485493	0.0798921	1	0	0	0	0	0.9587	0
MA	Menadione	1.2	1.23333		0.998331	0.00166905	0	0	0	0	0.891041	0.0122813	0	0.0966774	0.856193	0.00951573	0	0.0216706	0.00237898	0.00905899	0.101183	0.99996	0	0	4.0153e-05	0	0	0	0.818181	0.0228092	0.0168982	0.0810409	0.00875883	0.00410593	0.0482063	0.825521	0.00268414	0	0.0240793	0.000853708	0.00870092	0.138161	1	0	0	0	0	0.91685	0
MA	Menadione	2.11667	2.16944		0.998101	0.00181235	0	8.62952e-05	0	0	0.798481	0.0269012	0.00808819	0.16653	0.783861	0.0132993	0.000897733	0.0468696	0.0036054	0.0137379	0.137729	0.999663	0.00033678	0	0	0	0	0	0.688017	0.0446108	0.0283055	0.139672	0.0163855	0.00864762	0.0743621	0.746488	0.00757511	0.000652719	0.053565	0.002709	0.011705	0.177306	0.999719	0.00028098	0	0	0	0.868158	0.0066005
MA	Menadione	4	4.075		0.998379	0	0	0.00162092	0	0	0.61463	0.0343366	0.0278603	0.323173	0.585161	0.0168859	0.0148985	0.0800358	0.0117568	0.0291717	0.26209	0.99981	0.000189764	0	0	0	0	0	0.46886	0.0440422	0.0512451	0.213304	0.0334061	0.0270704	0.162073	0.570048	0.0124256	0.00624318	0.0881919	0.00750457	0.0220965	0.29349	0.998311	0	0	0.00168885	0	0.755126	0.00897383
MA	Menadione	8.06667	8.125		0.953442	0.00555077	0.0279685	0.0101391	0.00165439	0.00124558	0.534517	0.03543	0.0344089	0.395644	0.488915	0.0175761	0.0201441	0.108421	0.0195078	0.0364892	0.308947	0.995784	0.00211253	0	0.0018738	0	0.000229753	0	0.37754	0.0424392	0.0552458	0.2081	0.0454628	0.0389509	0.232261	0.480107	0.0151518	0.0147367	0.108951	0.016015	0.0282687	0.33677	0.994876	0	0	0.00512441	0	0.633935	0.0106267
MA	Menadione	15.1667	15.1972		0.881295	0.0106696	0.0709382	0.0269354	0.00658234	0.00357927	0.601027	0.0368467	0.0317079	0.330418	0.552352	0.0225718	0.0288741	0.100327	0.0236002	0.0294461	0.242828	0.992741	0.00223264	0	0.0042225	0.000454924	0.000349185	0	0.452461	0.0368066	0.0534544	0.186849	0.0488807	0.0307552	0.190793	0.546237	0.0200629	0.0211217	0.100422	0.0203524	0.0262917	0.265512	0.990649	0.00145429	0	0.00738377	0.000512839	0.656322	0.00972288
MA	Menadione	21.6667	20.3639		0.849467	0.019865	0.0830016	0.035376	0.00743295	0.00485751	0.602297	0.0411844	0.0355797	0.320939	0.565906	0.0291629	0.0274106	0.0883497	0.0274938	0.029698	0.231979	0.992474	0.0020088	0	0.00438314	0.000618951	0.000515163	0	0.436526	0.0524294	0.0627055	0.189442	0.0439964	0.0364001	0.1785	0.530006	0.0242714	0.0259801	0.0930955	0.0228528	0.0276289	0.276165	0.98339	0.00467893	0	0.0107463	0.00118487	0.654313	0.0170024
MA	Menadione	30.0167	30.0917		0.805009	0.0278029	0.10587	0.0448059	0.00969874	0.00681279	0.553011	0.0371847	0.0403733	0.369431	0.496941	0.0337967	0.0344776	0.0947805	0.0342338	0.0348447	0.270926	0.991862	0.00179854	0	0.0046032	0.000981566	0.000730364	2.43954e-05	0.3847	0.0511139	0.0678626	0.201224	0.0521942	0.0382159	0.204689	0.487535	0.0250472	0.0273155	0.093028	0.0256748	0.0331198	0.308279	0.978446	0.00483635	0.00168056	0.0126945	0.00234256	0.579595	0.0203249
MA	Menadione	61.1667	60.3889		0.674287	0.0487831	0.164331	0.0648932	0.0273048	0.0204012	0.448522	0.0483467	0.0479127	0.455218	0.365108	0.0309696	0.0504026	0.123349	0.0419443	0.0685896	0.319637	0.986906	0.00283878	0	0.00613127	0.00240526	0.00136994	0.0003484	0.268234	0.0455374	0.0606251	0.217064	0.0643229	0.0604552	0.283761	0.395475	0.0192034	0.0230934	0.105987	0.027234	0.0417013	0.387306	0.963814	0.0075481	0.00860463	0.0142618	0.00577159	0.545686	0.0131163
MA	Menadione	128	122.611		0.489484	0.0742376	0.236754	0.0989991	0.0555409	0.0449844	0.420832	0.0496817	0.0533938	0.476093	0.335934	0.0331795	0.0446564	0.123002	0.0514882	0.0673281	0.344412	0.966304	0.0061186	0.00365706	0.0114065	0.00751096	0.0037134	0.00128911	0.253261	0.0457343	0.0661741	0.215986	0.0659565	0.0648998	0.287989	0.37026	0.0164447	0.0176453	0.102311	0.0231388	0.0444637	0.425737	0.936517	0.0142981	0.0192613	0.0214312	0.00849286	0.472303	0.0134462
MA	Menadione	270	271.333		0.294488	0.103197	0.266799	0.160572	0.0951592	0.0797847	0.418328	0.0503326	0.0561879	0.475152	0.310153	0.0340733	0.0458383	0.126107	0.0515408	0.0704857	0.361801	0.896378	0.0158779	0.0282749	0.0249713	0.019757	0.0102262	0.00451428	0.25071	0.0488695	0.0679162	0.188765	0.0745035	0.071964	0.297272	0.371768	0.0163843	0.0179888	0.0990576	0.0231864	0.0426988	0.428916	0.865924	0.0339679	0.0426988	0.0373247	0.0200846	0.446568	0.0119835
MB	Menadione	0	0		1	0	0	0	0	0	0.999771	0	0	0.000229297	0.998959	0	0	0	0	0	0.00104109	1	0	0	0	0	0	0	1	0	0	0	0	0	0	0.996569	0.00331143	0	2.65372e-05	0	0	9.31428e-05	1	0	0	0	0	1	0
MB	Menadione	0.55	0.555556		0.99803	0.0019699	0	0	0	0	0.957124	0	0	0.0428762	0.958357	0.00445358	0	0.00509845	0.0012303	0.00308884	0.0277717	0.998455	0.00154487	0	0	0	0	0	0.927861	0.00612022	0.00199231	0.0294971	0.00394978	0.00269908	0.0278805	0.92066	0	0	0.00404783	0.000338333	0.00404905	0.0709049	0.999736	0	0.000263746	0	0	0.9618	0
MB	Menadione	1.26667	1.23333		0.999677	0.000322726	0	0	0	0	0.872739	0.00812166	0	0.11914	0.884633	0.00645409	0.003051	0.0274946	0.00568906	0.00707832	0.0656	1	0	0	0	0	0	0	0.794728	0.0180362	0.0136053	0.0890167	0.0106598	0.00622036	0.0677341	0.84171	0.00269484	0	0.0254594	0.00140263	0.0066789	0.122054	0.999837	0.000162916	0	0	0	0.922804	9.98393e-05
MB	Menadione	2.08333	2.16944		0.999273	0	0	0.000205187	0.000130269	0.00039136	0.766033	0.0160974	0.00605662	0.211813	0.803518	0.0112411	0.0110966	0.0521889	0.00842185	0.0136101	0.0999231	0.999314	0.000686393	0	0	0	0	0	0.656947	0.0281409	0.0284828	0.137139	0.016441	0.0120609	0.120789	0.743467	0.00641332	0	0.0519987	0.00314582	0.0120909	0.182884	0.999235	0.000609395	0	0.000155616	0	0.861975	0
MB	Menadione	4.05	4.075		0.998618	0.00110809	0	0.000273864	0	0	0.578464	0.0236887	0.0249997	0.372847	0.585179	0.0194859	0.0346865	0.0886218	0.0154768	0.0369801	0.21957	0.999335	0.000665228	0	0	0	0	0	0.450543	0.03373	0.0438554	0.183385	0.0355974	0.0270438	0.225846	0.531621	0.0114163	0.0100333	0.0889102	0.0114565	0.0238867	0.322676	0.99534	0.00220898	0	0.00245082	0	0.690581	0.00924498
MB	Menadione	8.11667	8.125		0.989597	0	0.00597427	0.00326049	0.000759022	0.000409659	0.517207	0.0339822	0.0366455	0.412166	0.459697	0.0275921	0.0454721	0.116215	0.0281154	0.0537862	0.269123	0.994319	0.00500721	0	0.000497749	0	0.000176082	0	0.373741	0.0358891	0.0549277	0.205357	0.0557471	0.0404427	0.233895	0.454565	0.0180047	0.0221099	0.106916	0.0225469	0.0332365	0.342621	0.992014	0.00157839	0	0.00640768	0	0.603343	0.00862667
MB	Menadione	10.0833	10.0806		0.965559	0.00253158	0.021222	0.00741271	0.00195372	0.00132117	0.513244	0.0393002	0.0395914	0.407864	0.477455	0.0286791	0.048033	0.101796	0.0367093	0.0502343	0.257093	0.998211	0.000532608	0	0.00103433	0	0.000221884	0	0.377266	0.0451305	0.0625254	0.196112	0.0558045	0.0407388	0.222423	0.467044	0.0193586	0.0241633	0.105535	0.0250087	0.0334332	0.325458	0.992401	0.00033501	0	0.0070503	0.000213203	0.598088	0.0112196
MB	Menadione	15.25	15.1972		0.931886	0.00576176	0.0411389	0.0145545	0.00382492	0.00283343	0.538881	0.0422936	0.0390294	0.379796	0.498666	0.031202	0.0466975	0.107067	0.0314462	0.0394372	0.245484	0.99743	0.000861896	0	0.00123937	0.000180441	0.000288075	0	0.390399	0.0491727	0.0633282	0.199764	0.0525402	0.0389897	0.205806	0.479392	0.0244626	0.0282271	0.102448	0.0286999	0.0337389	0.303031	0.98764	0.00181787	0	0.00994227	0.000599841	0.59776	0.0176298
MB	Menadione	20.1667	20.3639		0.912641	0.00802448	0.0510633	0.019226	0.00526292	0.00378225	0.540426	0.0412137	0.0402932	0.378067	0.486365	0.0374424	0.0436659	0.101433	0.0357053	0.0447777	0.250611	0.996359	0.00159646	0	0.00144903	0.000270506	0.000325084	0	0.36878	0.0529168	0.062723	0.218198	0.0523409	0.0420894	0.202952	0.441109	0.0269121	0.0341181	0.107944	0.0308091	0.0363038	0.322804	0.984726	0.0030857	0	0.0111842	0.00100446	0.559214	0.020115
MB	Menadione	29.9167	30.0917		0.872489	0.0121641	0.0743957	0.0260764	0.00765689	0.00721812	0.492571	0.0439789	0.0466258	0.416825	0.437402	0.0358955	0.0452929	0.107022	0.0376995	0.0454828	0.291205	0.994734	0.00252581	0	0.00158509	0.00057739	0.000577546	0	0.327613	0.0493011	0.0657969	0.215139	0.0593337	0.0508342	0.231982	0.413974	0.0250453	0.0326809	0.105543	0.0315783	0.0391864	0.351992	0.986	0.00310148	0	0.00959473	0.00130332	0.518544	0.0205383
MB	Menadione	124	122.611		0.532661	0.0677938	0.220388	0.0842661	0.0496322	0.0452591	0.421512	0.0467532	0.0532643	0.47847	0.334918	0.0324484	0.0464788	0.121916	0.0503623	0.0595259	0.35435	0.979901	0.00463	0	0.00680142	0.00504703	0.00264533	0.00097505	0.251066	0.0468419	0.0691139	0.197331	0.0742456	0.0697825	0.291618	0.360623	0.018453	0.023143	0.111566	0.0280896	0.047105	0.41102	0.959621	0.00865892	0.012611	0.0132423	0.00586677	0.450371	0.0168184
MB	Menadione	270	271.333		0.424641	0.0817389	0.215421	0.127203	0.0745435	0.0764535	0.412302	0.0540306	0.0606987	0.472969	0.325659	0.0323907	0.0453429	0.123534	0.049051	0.0621894	0.361832	0.943202	0.00859149	0.0134812	0.0139368	0.0115168	0.00622244	0.00304938	0.242078	0.0504696	0.0740514	0.192586	0.0806103	0.0739896	0.286215	0.358033	0.0209022	0.0262461	0.113766	0.0309799	0.0472808	0.402792	0.907806	0.0228131	0.0281421	0.0266063	0.0146326	0.421628	0.0167862
MC	Menadione	0	0		0.999936	0	0	6.4259e-05	0	0	1	0	0	0	0.997289	0	0	0	0	0	0.00271086	0.999237	0.000688491	0	7.45201e-05	0	0	0	0.997491	0.00215462	0	0.0003543	0	0	0	1	0	0	0	0	0	0	0.998732	0.00109913	0.000168859	0	0	0.999735	0
MC	Menadione	0.5	0.555556		0.998272	0.00161026	0	0.000118014	0	0	0.955054	0.00274544	0	0.0422007	0.959674	0	0	0.00620407	0.00257293	0.00380558	0.0277434	0.999874	0.000125753	0	0	0	0	0	0.927575	0.00575481	0.000547814	0.0326515	0.00344997	0.00192185	0.0280994	0.921881	0	0	0.00267475	0.000487927	0.00430216	0.0706539	0.999057	0.000740509	0.000202661	0	0	0.959711	0
MC	Menadione	1.16667	1.23333		1	0	0	0	0	0	0.844967	0.0128774	0	0.142155	0.881139	0.0117477	0.00727095	0.0315734	0.003322	0.00899686	0.05595	0.999259	0.00074071	0	0	0	0	0	0.769776	0.0221138	0.014798	0.100777	0.0100722	0.00599324	0.0764702	0.806622	0.00130457	0	0.0287733	0.00146925	0.00962288	0.152208	0.998541	0.00145867	0	0	0	0.886287	0.00463849
MC	Menadione	1.95	2.16944		0.997237	0.00248382	0	9.23811e-05	0	0.000186381	0.704599	0.02436	0.0150598	0.255981	0.744212	0.01617	0.0322035	0.0663018	0.00644191	0.0230529	0.111618	0.997544	0.00245623	0	0	0	0	0	0.587545	0.0320656	0.031942	0.164018	0.018485	0.0160336	0.149911	0.679432	0.00702098	0.00205635	0.0535876	0.00381715	0.0158273	0.238258	0.999892	0	0	0.000107683	0	0.792851	0.00344132
MC	Menadione	4.1	4.075		0.998109	0.000958335	0	0.000932309	0	0	0.462647	0.0343523	0.0386505	0.46435	0.459714	0.0266768	0.0642637	0.115727	0.028878	0.071546	0.233195	0.998681	0.00127102	0	0	0	4.7677e-05	0	0.342056	0.0305313	0.0478039	0.191001	0.0489278	0.0465415	0.293138	0.438319	0.00995625	0.0128566	0.0893839	0.0153115	0.0326042	0.401568	0.995568	0.0004631	0	0.00389387	7.46461e-05	0.571949	0.0082919
MC	Menadione	8.33333	8.125		0.94001	0.0028923	0.0402995	0.0104235	0.00397644	0.00239817	0.42184	0.0372478	0.0423713	0.498541	0.400192	0.0194389	0.0632118	0.120123	0.0344036	0.085529	0.277101	0.995385	0.00113309	0	0.00258905	0.0001216	0.000770843	0	0.285375	0.0295826	0.0509962	0.174568	0.0572348	0.0539238	0.34832	0.40577	0.0109717	0.0146345	0.0866507	0.0207657	0.0379942	0.423213	0.98855	0.000756583	0	0.0106501	4.3384e-05	0.53886	0.00494596
MC	Menadione	10.1333	10.0806		0.915768	0.00529546	0.0536892	0.0140151	0.00697343	0.00425893	0.432541	0.0403588	0.0435609	0.483539	0.39488	0.0264958	0.0565343	0.10923	0.0419033	0.0805905	0.290366	0.994335	0.000446261	0	0.00362749	0.000442177	0.00114913	0	0.307579	0.0327394	0.0542688	0.178295	0.0548513	0.0551462	0.31712	0.39273	0.0113459	0.0167339	0.0842563	0.0213696	0.0392745	0.434289	0.988095	3.42505e-05	0	0.0112557	0.00061526	0.526563	0.00631904
MC	Menadione	15.0333	15.1972		0.865325	0.00481079	0.084361	0.0262376	0.0115786	0.00768693	0.465243	0.0423726	0.0458513	0.446533	0.423319	0.0296054	0.0614687	0.107395	0.0413152	0.068686	0.26821	0.993704	0.000239579	0	0.00415803	0.000660364	0.00123807	0	0.311702	0.036024	0.0624895	0.182637	0.0617845	0.0514164	0.293947	0.397081	0.0162822	0.0242278	0.0878911	0.0265747	0.041456	0.406488	0.978999	0.00279759	0	0.0163585	0.00184466	0.521244	0.013094
MC	Menadione	20.0167	20.3639		0.837549	0.0119922	0.0935576	0.0331367	0.0138599	0.00990472	0.468175	0.0402918	0.0485141	0.443019	0.433317	0.0337183	0.0509006	0.107826	0.0414509	0.0589261	0.273861	0.990254	0.003975	0	0.00368999	0.000993482	0.000980483	0.000107215	0.310791	0.0419453	0.0631911	0.197341	0.0613508	0.0517317	0.273649	0.397629	0.0196889	0.0268721	0.0924251	0.0294102	0.0430523	0.390922	0.976593	0.0034953	0.00120222	0.0162034	0.00250608	0.489325	0.0171961
MC	Menadione	30.0833	30.0917		0.77266	0.0193834	0.126925	0.0431717	0.0210121	0.0168477	0.423796	0.0421126	0.0542091	0.479882	0.370322	0.0285154	0.0557381	0.110602	0.0505226	0.0690872	0.315213	0.990762	0.00189768	0	0.00407016	0.00146701	0.00152596	0.000276917	0.260392	0.039485	0.0641884	0.200157	0.0646741	0.061361	0.309743	0.365254	0.0189278	0.0253939	0.0971001	0.0332564	0.044909	0.415159	0.976804	0	0.00409862	0.015323	0.0037741	0.446655	0.0152281
MC	Menadione	59.8167	60.3889		0.638248	0.0427113	0.18544	0.0664432	0.0357969	0.0313602	0.380575	0.0446143	0.0601392	0.514671	0.311588	0.0313922	0.0458664	0.11437	0.0486444	0.0725308	0.375609	0.986034	0.00267918	0	0.00522502	0.00314845	0.00225299	0.000660787	0.226344	0.0391068	0.0602594	0.200911	0.0662682	0.0725521	0.334558	0.345859	0.0136939	0.0194922	0.100053	0.0253994	0.0475288	0.447974	0.963601	0.00619542	0.00994647	0.014443	0.00581432	0.430273	0.0109689
MC	Menadione	121.5	122.611		0.510375	0.069288	0.211007	0.101007	0.0638983	0.0444241	0.371917	0.0453016	0.0590837	0.523697	0.296063	0.0253178	0.0453221	0.120305	0.0496371	0.0776212	0.385734	0.963116	0.00580519	0.00616054	0.0102119	0.00800653	0.00475982	0.00194013	0.208638	0.0415572	0.0552793	0.184195	0.0706047	0.0820665	0.357659	0.342353	0.0119862	0.0150667	0.0960434	0.0221095	0.0464748	0.465967	0.936038	0.0124065	0.0215627	0.0190881	0.0109044	0.39014	0.0105884
MC	Menadione	270	271.333		0.402384	0.0610112	0.213847	0.144739	0.0883327	0.0896863	0.370664	0.050657	0.0626592	0.51602	0.297346	0.0268028	0.0412442	0.118364	0.0544084	0.0778936	0.38394	0.909958	0.0122198	0.0229339	0.0211696	0.0184838	0.0100964	0.00513842	0.207864	0.043963	0.0643287	0.194702	0.0777404	0.0809424	0.33046	0.334039	0.0132208	0.0175465	0.0995253	0.0249101	0.0482777	0.46248	0.854155	0.0329209	0.0469561	0.0407053	0.0252622	0.394583	0.0131063
*Note that the average time of sampling was used for plotting figures. The specific time of sampling was recorded during extraction and this time was used for fiitting of the model to the data in INCA.
[truncated: 76 more columns]
